# Supplementary material for: (1E)-6-Meth­oxy-3,4-dihydro­naphthalen-1(2H)-one O-(p-tolyl­sulfon­yl)oxime
Source: Acta Crystallogr Sect E Struct Rep Online. 2010 Oct 9;66(Pt 11):o2775. doi: 10.1107/S1600536810039899 (PMC3009020; doi:10.1107/S1600536810039899)
Supplement: Supplementary file 1 [file e-66-o2775-sup1.cif]

##############################################################################
###                                                                        ###
###        Electronic paper (Acta Crystallographica Section E)             ###
###                                                                        ###
##############################################################################
#                                                                            #
# This CIF contains the data in a paper accepted for publication in Acta     #
# Crystallographica Section E. It conforms to the requirements of Notes      #
# for Authors for Section E, and has been peer reviewed under the auspices   #
# of the IUCr Commission on Journals.                                        #
#                                                                            #
# Full details of the Crystallographic Information File format               #
# are given in the paper "The Crystallographic Information File (CIF):       #
# a New Standard Archive File for Crystallography" by S. R. Hall, F. H.      #
# Allen and I. D. Brown [Acta Cryst. (1991), A47, 655-685].                  #
#                                                                            #
# The current version of the core CIF dictionary is obtainable from          #
# ftp://ftp.iucr.org/pub/cif_core.dic. The current version number is 2.4.    #
#                                                                            #
# Software is freely available for graphical display of the structure(s) in  #
# this CIF.  For information consult the CIF home page http://www.iucr.org/  #
# cif/home.html                                                              #
#                                                                            #
# This file may be used for bona fide research purposes within the           #
# scientific community so long as proper attribution is given to the journal # 
# article from which it was obtained.                                        #
#                                                                            #
##############################################################################
                                             
data_global
_audit_creation_method     'SHELXL-97'
_journal_data_validation_number     ?
_journal_date_recd_electronic     2010-09-21
_journal_date_accepted     2010-10-06
_journal_name_full     'Acta Crystallographica, Section E'
_journal_year     2010
_journal_volume     66
_journal_issue     11
_journal_page_first     o2775
_journal_page_last     o2775
_journal_paper_category     QO
_journal_coeditor_code     VM2048
_publ_contact_author_name     'Prof. Feng-Yu Piao'
_publ_contact_author_address
;
Agricultural College of Yanbian Universiy,
Longjing, 133400
People's Republic of China
;
_publ_contact_author_email     fypiao4989@yahoo.com.cn
_publ_contact_author_fax     '(86)433 2732456'
_publ_contact_author_phone     '(86)433 2732298'
_publ_section_title
;
(1<i>E</i>)-6-Methoxy-3,4-dihydronaphthalen-1(2<i>H</i>)-one
<i>O</i>-(<i>p</i>-tolylsulfonyl)oxime
;
loop_
    _publ_author_name
    _publ_author_footnote
    _publ_author_address
    'Rong-Bi Han' .
;
Key Laboratory of Organism Functional Factors of the Changbai Moutain,
Yanbian University, Ministry of Education
Yanji 133000
People's Republic of China
;
    'Bo Zhang' .
;
Institute of Chemical Technology of Yanbian University
Yanji 133000
People's Republic of China
;
    'Feng-Yu Piao' .
;
Department of Chemistry,
College of Science,
Yanbian Universiy,
Longjing, 133400
People's Republic of China
;
data_I
_chemical_name_systematic
;
(1<i>E</i>)-6-Methoxy-3,4-dihydronaphthalen-1(2<i>H</i>)-one
<i>O</i>-(<i>p</i>-tolylsulfonyl)oxime
;
_chemical_name_common     ?
_chemical_formula_moiety     'C18 H19 N O4 S'
_chemical_formula_sum     'C18 H19 N O4 S'
_chemical_formula_iupac     'C18 H19 N O4 S'
_chemical_formula_weight     345.41
_chemical_melting_point     ?
_symmetry_cell_setting     monoclinic
_symmetry_space_group_name_H-M     'P 21/c'
_symmetry_space_group_name_HALL     '-P 2ybc'
loop_
    _symmetry_equiv_pos_as_xyz
    'x, y, z'
    '-x, y+1/2, -z+1/2'
    '-x, -y, -z'
    'x, -y-1/2, z-1/2'
_cell_length_a     13.478(5)
_cell_length_b     9.255(5)
_cell_length_c     17.707(8)
_cell_angle_alpha     90.00
_cell_angle_beta     128.22(3)
_cell_angle_gamma     90.00
_cell_volume     1735.3(16)
_cell_formula_units_Z     4
_cell_measurement_reflns_used     11474
_cell_measurement_theta_min     3.06
_cell_measurement_theta_max     27.50
_cell_measurement_temperature     290(2)
_exptl_crystal_description     block
_exptl_crystal_colour     colorless
_exptl_crystal_size_max     0.12
_exptl_crystal_size_mid     0.11
_exptl_crystal_size_min     0.10
_exptl_crystal_density_diffrn     1.322
_exptl_crystal_density_meas     ?
_exptl_crystal_density_method     'not measured'
_exptl_crystal_F_000     728
_exptl_absorpt_coefficient_mu     0.208
_exptl_absorpt_correction_type     multi-scan
_exptl_absorpt_process_details     '(ABSCOR; Higashi, 1995)'
_exptl_absorpt_correction_T_min     0.9755
_exptl_absorpt_correction_T_max     0.9795
_exptl_special_details
;
(See detailed section in the paper)
;
_diffrn_ambient_temperature     290(2)
_diffrn_radiation_type     MoK\a
_diffrn_radiation_wavelength     0.71073
_diffrn_radiation_source     'fine-focus sealed tube'
_diffrn_radiation_monochromator     graphite
_diffrn_measurement_device_type     'Rigaku R-AXIS RAPID'
_diffrn_measurement_method     '\w scans'
_diffrn_detector_area_resol_mean     ?
_diffrn_reflns_number     16447
_diffrn_reflns_av_R_equivalents     0.0290
_diffrn_reflns_av_sigmaI/netI     0.0240
_diffrn_reflns_theta_min     3.07
_diffrn_reflns_theta_max     27.48
_diffrn_reflns_theta_full     27.48
_diffrn_measured_fraction_theta_max     0.990
_diffrn_measured_fraction_theta_full     0.990
_diffrn_reflns_limit_h_min     -17
_diffrn_reflns_limit_h_max     17
_diffrn_reflns_limit_k_min     -11
_diffrn_reflns_limit_k_max     11
_diffrn_reflns_limit_l_min     -22
_diffrn_reflns_limit_l_max     21
_diffrn_standards_number     0
_diffrn_standards_interval_count     0
_diffrn_standards_interval_time     0
_diffrn_standards_decay_%     0
_refine_special_details
;
Refinement of <i>F</i>^2^ against ALL reflections. The weighted <i>R</i>-factor
<i>wR</i> and goodness of fit <i>S</i> are based on <i>F</i>^2^, conventional
<i>R</i>-factors <i>R</i> are based on <i>F</i>, with <i>F</i> set to zero for
negative <i>F</i>^2^. The threshold expression of <i>F</i>^2^ >
\s(<i>F</i>^2^) is used only for calculating <i>R</i>-factors(gt) <i>etc</i>.
and is not relevant to the choice of reflections for refinement.
<i>R</i>-factors based on <i>F</i>^2^ are statistically about twice as large
as those based on <i>F</i>, and <i>R</i>- factors based on ALL data will be
even larger.
;
_reflns_number_total     3939
_reflns_number_gt     3052
_reflns_threshold_expression     I>2sigma(I)
_refine_ls_structure_factor_coef     Fsqd
_refine_ls_matrix_type     full
_refine_ls_R_factor_all     0.0584
_refine_ls_R_factor_gt     0.0441
_refine_ls_wR_factor_gt     0.1245
_refine_ls_wR_factor_ref     0.1347
_refine_ls_goodness_of_fit_ref     1.012
_refine_ls_restrained_S_all     1.012
_refine_ls_number_reflns     3939
_refine_ls_number_parameters     230
_refine_ls_number_restraints     0
_refine_ls_hydrogen_treatment     constr
_refine_ls_weighting_scheme     calc
_refine_ls_weighting_details
         'calc w=1/[\s^2^(Fo^2^)+(0.0686P)^2^+0.4858P] where P=(Fo^2^+2Fc^2^)/3'
_atom_sites_solution_hydrogens     geom
_atom_sites_solution_primary     direct
_atom_sites_solution_secondary     difmap
_refine_ls_shift/su_max     0.001
_refine_ls_shift/su_mean     0.000
_refine_diff_density_max     0.442
_refine_diff_density_min     -0.344
_refine_ls_extinction_method     'SHELXL97 (Sheldrick, 2008)'
_refine_ls_extinction_coef     0.069(4)
_refine_ls_extinction_expression
                                  'Fc^*^=kFc[1+0.001xFc^2^\l^3^/sin(2\q)]^-1/4^'
loop_
    _atom_type_symbol
    _atom_type_description
    _atom_type_scat_dispersion_real
    _atom_type_scat_dispersion_imag
    _atom_type_scat_source
    'C' 'C' 0.0033 0.0016
                         'International Tables Vol C Tables 4.2.6.8 and 6.1.1.4'
    'H' 'H' 0.0000 0.0000
                         'International Tables Vol C Tables 4.2.6.8 and 6.1.1.4'
    'N' 'N' 0.0061 0.0033
                         'International Tables Vol C Tables 4.2.6.8 and 6.1.1.4'
    'O' 'O' 0.0106 0.0060
                         'International Tables Vol C Tables 4.2.6.8 and 6.1.1.4'
    'S' 'S' 0.1246 0.1234
                         'International Tables Vol C Tables 4.2.6.8 and 6.1.1.4'
_computing_data_collection     'RAPID-AUTO (Rigaku, 1998)'
_computing_cell_refinement     'RAPID-AUTO (Rigaku, 1998)'
_computing_data_reduction
             'CrystalStructure (Molecular Structure Corporation & Rigaku, 2002)'
_computing_structure_solution     'SHELXS97 (Sheldrick, 2008)'
_computing_structure_refinement     'SHELXL97 (Sheldrick, 2008)'
_computing_molecular_graphics     'PLATON (Spek, 2009)'
_computing_publication_material     'SHELXL97 (Sheldrick, 2008)'
loop_
    _atom_site_type_symbol
    _atom_site_label
    _atom_site_fract_x
    _atom_site_fract_y
    _atom_site_fract_z
    _atom_site_U_iso_or_equiv
    _atom_site_adp_type
    _atom_site_calc_flag
    _atom_site_refinement_flags
    _atom_site_occupancy
    _atom_site_disorder_assembly
    _atom_site_disorder_group
    S S1 1.21154(4) 1.01704(6) 0.84699(3) 0.05339(18) Uani d . 1 . .
    O O1 1.32298(13) 1.09992(16) 0.88664(11) 0.0688(4) Uani d . 1 . .
    O O2 1.11691(15) 1.01052(18) 0.74596(10) 0.0720(4) Uani d . 1 . .
    O O3 1.15381(12) 1.09228(14) 0.89346(9) 0.0557(3) Uani d . 1 A .
    O O4 0.53547(14) 0.81979(17) 0.77887(12) 0.0738(4) Uani d . 1 . .
    N N1 1.03738(14) 1.01680(16) 0.85957(11) 0.0510(4) Uani d . 1 . .
    C C1 1.3561(3) 0.4210(3) 1.0232(2) 0.0928(8) Uani d . 1 . .
    H H1A 1.3260 0.3480 0.9750 0.139 Uiso calc R 1 . .
    H H1B 1.3191 0.4067 1.0547 0.139 Uiso calc R 1 . .
    H H1C 1.4464 0.4148 1.0696 0.139 Uiso calc R 1 . .
    C C2 1.31973(19) 0.5680(2) 0.97663(15) 0.0600(5) Uani d . 1 . .
    C C3 1.19864(19) 0.5964(2) 0.89321(15) 0.0624(5) Uani d . 1 . .
    H H3 1.1395 0.5222 0.8642 0.075 Uiso calc R 1 . .
    C C4 1.16441(17) 0.7318(2) 0.85263(13) 0.0562(5) Uani d . 1 . .
    H H4 1.0827 0.7489 0.7971 0.067 Uiso calc R 1 . .
    C C5 1.25256(15) 0.8425(2) 0.89508(12) 0.0475(4) Uani d . 1 . .
    C C6 1.37496(16) 0.8166(2) 0.97757(13) 0.0534(4) Uani d . 1 . .
    H H6 1.4345 0.8905 1.0058 0.064 Uiso calc R 1 . .
    C C7 1.40688(18) 0.6800(2) 1.01695(14) 0.0613(5) Uani d . 1 . .
    H H7 1.4889 0.6625 1.0719 0.074 Uiso calc R 1 . .
    C C8 0.97831(16) 1.08889(18) 0.88218(11) 0.0450(4) Uani d . 1 A 1
    C C9 1.0207(2) 1.2307(2) 0.93435(15) 0.0603(5) Uani d . 1 A 1
    H H9A 1.0587 1.2886 0.9126 0.072 Uiso calc R 1 A 1
    H H9B 1.0842 1.2136 1.0027 0.072 Uiso calc R 1 A 1
    C C10 0.9081(4) 1.3146(3) 0.9165(3) 0.0698(12) Uani d P 0.763(7) A 1
    H H10A 0.9403 1.3983 0.9584 0.084 Uiso calc PR 0.763(7) A 1
    H H10B 0.8536 1.3488 0.8506 0.084 Uiso calc PR 0.763(7) A 1
    C C11 0.8345(3) 1.2276(3) 0.9335(2) 0.0809(7) Uani d . 1 A 1
    H H11A 0.7615 1.2826 0.9155 0.097 Uiso calc R 1 A 1
    H H11B 0.8851 1.2063 1.0017 0.097 Uiso calc R 1 A 1
    C C12 0.79064(18) 1.08776(19) 0.87810(13) 0.0529(4) Uani d . 1 A 1
    C C10' 0.9604(8) 1.2634(9) 0.9825(7) 0.053(3) Uani d P 0.237(7) A 2
    H H10C 1.0092 1.2141 1.0441 0.064 Uiso d PR 0.237(7) A 3
    H H10D 0.9688 1.3662 0.9958 0.064 Uiso d PR 0.237(7) A 4
    C C13 0.86031(17) 1.02224(18) 0.85398(12) 0.0454(4) Uani d . 1 . .
    C C14 0.81694(19) 0.8901(2) 0.80425(15) 0.0574(5) Uani d . 1 A .
    H H14 0.8619 0.8455 0.7868 0.069 Uiso calc R 1 . .
    C C15 0.70982(19) 0.8259(2) 0.78110(14) 0.0593(5) Uani d . 1 . .
    H H15 0.6834 0.7377 0.7491 0.071 Uiso calc R 1 A .
    C C16 0.64081(18) 0.8922(2) 0.80522(14) 0.0549(5) Uani d . 1 A .
    C C17 0.6813(2) 1.0222(2) 0.85367(16) 0.0616(5) Uani d . 1 . .
    H H17 0.6352 1.0664 0.8702 0.074 Uiso calc R 1 A 1
    C C18 0.4673(3) 0.8776(3) 0.8090(2) 0.0938(8) Uani d . 1 . .
    H H18A 0.4301 0.9682 0.7773 0.141 Uiso calc R 1 . .
    H H18B 0.5238 0.8923 0.8773 0.141 Uiso calc R 1 . .
    H H18C 0.4020 0.8112 0.7928 0.141 Uiso calc R 1 . .
loop_
    _atom_site_aniso_label
    _atom_site_aniso_U_11
    _atom_site_aniso_U_22
    _atom_site_aniso_U_33
    _atom_site_aniso_U_12
    _atom_site_aniso_U_13
    _atom_site_aniso_U_23
    S1 0.0438(3) 0.0658(3) 0.0536(3) -0.0040(2) 0.0316(2) 0.0018(2)
    O1 0.0533(8) 0.0715(9) 0.0878(10) -0.0104(7) 0.0468(8) 0.0057(7)
    O2 0.0609(9) 0.0995(12) 0.0511(8) 0.0048(8) 0.0324(7) 0.0083(7)
    O3 0.0463(7) 0.0579(8) 0.0656(8) -0.0083(6) 0.0360(6) -0.0078(6)
    O4 0.0601(9) 0.0825(10) 0.0925(11) -0.0191(8) 0.0540(8) -0.0229(8)
    N1 0.0445(8) 0.0534(8) 0.0581(9) -0.0071(6) 0.0333(7) -0.0044(7)
    C1 0.0898(18) 0.0653(15) 0.120(2) 0.0104(13) 0.0630(17) 0.0081(14)
    C2 0.0582(11) 0.0550(11) 0.0729(12) -0.0001(9) 0.0437(10) -0.0079(9)
    C3 0.0536(11) 0.0591(12) 0.0713(12) -0.0154(9) 0.0371(10) -0.0208(9)
    C4 0.0404(9) 0.0651(12) 0.0523(10) -0.0100(8) 0.0234(8) -0.0147(8)
    C5 0.0384(8) 0.0581(10) 0.0473(9) -0.0061(7) 0.0271(7) -0.0084(7)
    C6 0.0372(9) 0.0621(11) 0.0547(10) -0.0100(8) 0.0253(8) -0.0095(8)
    C7 0.0413(10) 0.0717(13) 0.0605(11) 0.0022(9) 0.0263(9) -0.0019(9)
    C8 0.0485(9) 0.0461(9) 0.0425(8) 0.0004(7) 0.0292(7) 0.0029(7)
    C9 0.0692(12) 0.0513(10) 0.0713(12) -0.0148(9) 0.0490(11) -0.0123(9)
    C10 0.093(2) 0.0427(15) 0.097(3) -0.0078(15) 0.070(2) -0.0106(16)
    C11 0.0880(17) 0.0619(13) 0.1167(19) -0.0127(12) 0.0753(16) -0.0318(13)
    C12 0.0575(11) 0.0479(10) 0.0607(10) -0.0007(8) 0.0404(9) -0.0056(8)
    C10' 0.059(5) 0.041(4) 0.055(5) -0.001(3) 0.033(4) -0.005(4)
    C13 0.0498(9) 0.0462(9) 0.0452(8) -0.0020(7) 0.0318(8) -0.0022(7)
    C14 0.0605(11) 0.0594(11) 0.0698(12) -0.0097(9) 0.0490(10) -0.0185(9)
    C15 0.0619(12) 0.0582(11) 0.0661(11) -0.0140(9) 0.0438(10) -0.0210(9)
    C16 0.0505(10) 0.0610(11) 0.0583(10) -0.0078(8) 0.0362(9) -0.0062(8)
    C17 0.0608(12) 0.0628(12) 0.0780(13) -0.0003(9) 0.0513(11) -0.0110(10)
    C18 0.0728(16) 0.0988(19) 0.140(2) -0.0144(14) 0.0808(18) -0.0213(17)
_geom_special_details
;
All e.s.d.'s (except the e.s.d. in the dihedral angle between two l.s. planes)
are estimated using the full covariance matrix. The cell e.s.d.'s are taken
into account individually in the estimation of e.s.d.'s in distances, angles
and torsion angles; correlations between e.s.d.'s in cell parameters are only
used when they are defined by crystal symmetry. An approximate (isotropic)
treatment of cell e.s.d.'s is used for estimating e.s.d.'s involving l.s.
planes.
;
loop_
    _geom_bond_atom_site_label_1
    _geom_bond_atom_site_label_2
    _geom_bond_site_symmetry_2
    _geom_bond_distance
    _geom_bond_publ_flag
    S1 O2 . 1.4169(17) ?
    S1 O1 . 1.4257(15) ?
    S1 O3 . 1.5997(14) ?
    S1 C5 . 1.748(2) ?
    O3 N1 . 1.465(2) ?
    O4 C16 . 1.365(2) ?
    O4 C18 . 1.422(3) ?
    N1 C8 . 1.278(2) ?
    C1 C2 . 1.507(3) ?
    C1 H1A . 0.9600 ?
    C1 H1B . 0.9600 ?
    C1 H1C . 0.9600 ?
    C2 C7 . 1.388(3) ?
    C2 C3 . 1.390(3) ?
    C3 C4 . 1.374(3) ?
    C3 H3 . 0.9300 ?
    C4 C5 . 1.387(3) ?
    C4 H4 . 0.9300 ?
    C5 C6 . 1.390(3) ?
    C6 C7 . 1.378(3) ?
    C6 H6 . 0.9300 ?
    C7 H7 . 0.9300 ?
    C8 C13 . 1.475(2) ?
    C8 C9 . 1.499(3) ?
    C9 C10 . 1.553(4) ?
    C9 H9A . 0.9700 ?
    C9 H9B . 0.9700 ?
    C10 C11 . 1.446(4) ?
    C10 H10A . 0.9700 ?
    C10 H10B . 0.9700 ?
    C10 H10D . 1.2028 ?
    C11 C12 . 1.507(3) ?
    C11 H11A . 0.9700 ?
    C11 H11B . 0.9700 ?
    C12 C13 . 1.388(2) ?
    C12 C17 . 1.393(3) ?
    C10' H10C . 0.9700 ?
    C10' H10D . 0.9700 ?
    C13 C14 . 1.406(3) ?
    C14 C15 . 1.368(3) ?
    C14 H14 . 0.9300 ?
    C15 C16 . 1.384(3) ?
    C15 H15 . 0.9300 ?
    C16 C17 . 1.379(3) ?
    C17 H17 . 0.9300 ?
    C18 H18A . 0.9600 ?
    C18 H18B . 0.9600 ?
    C18 H18C . 0.9600 ?
loop_
    _geom_angle_atom_site_label_1
    _geom_angle_atom_site_label_2
    _geom_angle_atom_site_label_3
    _geom_angle_site_symmetry_1
    _geom_angle_site_symmetry_3
    _geom_angle
    _geom_angle_publ_flag
    O2 S1 O1 . . 119.72(10) ?
    O2 S1 O3 . . 108.89(9) ?
    O1 S1 O3 . . 102.24(9) ?
    O2 S1 C5 . . 110.00(9) ?
    O1 S1 C5 . . 109.74(9) ?
    O3 S1 C5 . . 105.04(8) ?
    N1 O3 S1 . . 108.69(10) ?
    C16 O4 C18 . . 117.66(18) ?
    C8 N1 O3 . . 109.86(14) ?
    C2 C1 H1A . . 109.5 ?
    C2 C1 H1B . . 109.5 ?
    H1A C1 H1B . . 109.5 ?
    C2 C1 H1C . . 109.5 ?
    H1A C1 H1C . . 109.5 ?
    H1B C1 H1C . . 109.5 ?
    C7 C2 C3 . . 117.94(19) ?
    C7 C2 C1 . . 120.5(2) ?
    C3 C2 C1 . . 121.5(2) ?
    C4 C3 C2 . . 121.47(18) ?
    C4 C3 H3 . . 119.3 ?
    C2 C3 H3 . . 119.3 ?
    C3 C4 C5 . . 119.52(18) ?
    C3 C4 H4 . . 120.2 ?
    C5 C4 H4 . . 120.2 ?
    C4 C5 C6 . . 120.27(18) ?
    C4 C5 S1 . . 120.82(14) ?
    C6 C5 S1 . . 118.91(14) ?
    C7 C6 C5 . . 119.09(17) ?
    C7 C6 H6 . . 120.5 ?
    C5 C6 H6 . . 120.5 ?
    C6 C7 C2 . . 121.69(18) ?
    C6 C7 H7 . . 119.2 ?
    C2 C7 H7 . . 119.2 ?
    N1 C8 C13 . . 115.19(16) ?
    N1 C8 C9 . . 125.19(17) ?
    C13 C8 C9 . . 119.62(15) ?
    C8 C9 C10 . . 111.14(19) ?
    C8 C9 H9A . . 109.4 ?
    C10 C9 H9A . . 109.4 ?
    C8 C9 H9B . . 109.4 ?
    C10 C9 H9B . . 109.4 ?
    H9A C9 H9B . . 108.0 ?
    C11 C10 C9 . . 112.9(3) ?
    C11 C10 H10A . . 109.0 ?
    C9 C10 H10A . . 109.0 ?
    C11 C10 H10B . . 109.0 ?
    C9 C10 H10B . . 109.0 ?
    H10A C10 H10B . . 107.8 ?
    C11 C10 H10D . . 92.1 ?
    C9 C10 H10D . . 95.1 ?
    H10A C10 H10D . . 29.6 ?
    H10B C10 H10D . . 137.4 ?
    C10 C11 C12 . . 112.7(2) ?
    C10 C11 H11A . . 109.1 ?
    C12 C11 H11A . . 109.1 ?
    C10 C11 H11B . . 109.1 ?
    C12 C11 H11B . . 109.1 ?
    H11A C11 H11B . . 107.8 ?
    C13 C12 C17 . . 120.08(17) ?
    C13 C12 C11 . . 120.54(18) ?
    C17 C12 C11 . . 119.35(18) ?
    H10C C10' H10D . . 107.1 ?
    C12 C13 C14 . . 118.31(17) ?
    C12 C13 C8 . . 120.39(16) ?
    C14 C13 C8 . . 121.28(16) ?
    C15 C14 C13 . . 121.21(17) ?
    C15 C14 H14 . . 119.4 ?
    C13 C14 H14 . . 119.4 ?
    C14 C15 C16 . . 120.07(18) ?
    C14 C15 H15 . . 120.0 ?
    C16 C15 H15 . . 120.0 ?
    O4 C16 C17 . . 124.63(18) ?
    O4 C16 C15 . . 115.63(17) ?
    C17 C16 C15 . . 119.73(18) ?
    C16 C17 C12 . . 120.59(18) ?
    C16 C17 H17 . . 119.7 ?
    C12 C17 H17 . . 119.7 ?
    O4 C18 H18A . . 109.5 ?
    O4 C18 H18B . . 109.5 ?
    H18A C18 H18B . . 109.5 ?
    O4 C18 H18C . . 109.5 ?
    H18A C18 H18C . . 109.5 ?
    H18B C18 H18C . . 109.5 ?
loop_
    _geom_torsion_atom_site_label_1
    _geom_torsion_atom_site_label_2
    _geom_torsion_atom_site_label_3
    _geom_torsion_atom_site_label_4
    _geom_torsion_site_symmetry_1
    _geom_torsion_site_symmetry_2
    _geom_torsion_site_symmetry_3
    _geom_torsion_site_symmetry_4
    _geom_torsion
    _geom_torsion_publ_flag
    O2 S1 O3 N1 . . . . 52.91(14) ?
    O1 S1 O3 N1 . . . . -179.47(11) ?
    C5 S1 O3 N1 . . . . -64.88(12) ?
    S1 O3 N1 C8 . . . . -169.09(12) ?
    C7 C2 C3 C4 . . . . -1.6(3) ?
    C1 C2 C3 C4 . . . . 177.8(2) ?
    C2 C3 C4 C5 . . . . 0.6(3) ?
    C3 C4 C5 C6 . . . . 0.6(3) ?
    C3 C4 C5 S1 . . . . -178.62(15) ?
    O2 S1 C5 C4 . . . . -31.08(18) ?
    O1 S1 C5 C4 . . . . -164.80(15) ?
    O3 S1 C5 C4 . . . . 85.95(16) ?
    O2 S1 C5 C6 . . . . 149.71(15) ?
    O1 S1 C5 C6 . . . . 16.00(17) ?
    O3 S1 C5 C6 . . . . -93.26(16) ?
    C4 C5 C6 C7 . . . . -0.7(3) ?
    S1 C5 C6 C7 . . . . 178.53(15) ?
    C5 C6 C7 C2 . . . . -0.4(3) ?
    C3 C2 C7 C6 . . . . 1.5(3) ?
    C1 C2 C7 C6 . . . . -177.9(2) ?
    O3 N1 C8 C13 . . . . -178.59(13) ?
    O3 N1 C8 C9 . . . . 0.8(2) ?
    N1 C8 C9 C10 . . . . 158.5(2) ?
    C13 C8 C9 C10 . . . . -22.2(3) ?
    C8 C9 C10 C11 . . . . 50.4(4) ?
    C9 C10 C11 C12 . . . . -53.4(4) ?
    C10 C11 C12 C13 . . . . 28.5(4) ?
    C10 C11 C12 C17 . . . . -153.5(3) ?
    C17 C12 C13 C14 . . . . 0.5(3) ?
    C11 C12 C13 C14 . . . . 178.5(2) ?
    C17 C12 C13 C8 . . . . -178.15(17) ?
    C11 C12 C13 C8 . . . . -0.1(3) ?
    N1 C8 C13 C12 . . . . 177.43(16) ?
    C9 C8 C13 C12 . . . . -2.0(3) ?
    N1 C8 C13 C14 . . . . -1.1(3) ?
    C9 C8 C13 C14 . . . . 179.43(18) ?
    C12 C13 C14 C15 . . . . -0.9(3) ?
    C8 C13 C14 C15 . . . . 177.70(18) ?
    C13 C14 C15 C16 . . . . 1.1(3) ?
    C18 O4 C16 C17 . . . . -4.3(3) ?
    C18 O4 C16 C15 . . . . 174.9(2) ?
    C14 C15 C16 O4 . . . . 179.88(18) ?
    C14 C15 C16 C17 . . . . -0.8(3) ?
    O4 C16 C17 C12 . . . . 179.6(2) ?
    C15 C16 C17 C12 . . . . 0.4(3) ?
    C13 C12 C17 C16 . . . . -0.2(3) ?
    C11 C12 C17 C16 . . . . -178.3(2) ?
loop_
    _geom_hbond_atom_site_label_D
    _geom_hbond_atom_site_label_H
    _geom_hbond_atom_site_label_A
    _geom_hbond_site_symmetry_A
    _geom_hbond_distance_DH
    _geom_hbond_distance_HA
    _geom_hbond_distance_DA
    _geom_hbond_angle_DHA
    C6 H6 O1 3_877 0.93 2.57 3.293(3) 134.6
    C10 H10B O2 2_756 0.97 2.48 3.237(5) 134.5
    C15 H15 O1 2_746 0.93 2.68 3.430(3) 138.8
    C9 H9B Cg1 3_777 0.97 2.85 3.750(3) 156
