# Supplementary material for: (1E)-6-Meth­oxy-3,4-dihydro­naphthalen-1(2H)-one O-(p-tolyl­sulfon­yl)oxime
Source: Acta Crystallogr Sect E Struct Rep Online. 2010 Oct 9;66(Pt 11):o2775. doi: 10.1107/S1600536810039899 (PMC3009020; doi:10.1107/S1600536810039899)
Supplement: Supplementary file 2 [file e-66-o2775-Isup2.hkl]

# 
# h,k,l, Fc-squared, Fo-squared, sigma(Fo-squared) and status flag 
# 
data_I
_shelx_title ' yb10-4 in P21/c' 
_shelx_refln_list_code          4 
_shelx_F_calc_maximum      209.44 
_exptl_crystal_F_000       727.90 
_reflns_d_resolution_high  0.7700 
 
loop_ 
 _symmetry_equiv_pos_as_xyz 
 'x, y, z' 
 '-x, y+1/2, -z+1/2' 
 '-x, -y, -z' 
 'x, -y-1/2, z-1/2' 
 
_cell_length_a    13.4780 
_cell_length_b     9.2550 
_cell_length_c    17.7070 
_cell_angle_alpha  90.000 
_cell_angle_beta  128.220 
_cell_angle_gamma  90.000 
 
_shelx_F_squared_multiplier     1.000 
 
loop_ 
 _refln_index_h 
 _refln_index_k 
 _refln_index_l 
 _refln_F_squared_calc 
 _refln_F_squared_meas 
 _refln_F_squared_sigma 
 _refln_observed_status 
   2   0   0     6682.01     6451.03    114.61 o 
   3   0   0     1178.17     1058.53     14.06 o 
   4   0   0      450.16      431.69      8.61 o 
   5   0   0     1216.89     1482.97     21.99 o 
   6   0   0     3433.39     3765.10     78.39 o 
   7   0   0      141.63      144.23      4.16 o 
   8   0   0      114.20      119.03      4.42 o 
   9   0   0      177.99      188.31      6.80 o 
  10   0   0       15.14       16.03      3.03 o 
  11   0   0       60.13       31.08     11.59 o 
  12   0   0      116.61      114.44      5.97 o 
  13   0   0        3.26       -2.07      3.09 o 
   2   1   0     1398.03     1335.66     12.43 o 
   3   1   0      161.37      130.25      4.12 o 
   4   1   0     1235.86     1273.55     13.37 o 
   5   1   0       12.24       21.82      2.26 o 
   6   1   0      376.85      534.64      8.61 o 
   7   1   0      460.24      429.30      9.12 o 
   8   1   0       73.91       67.59      2.83 o 
   9   1   0        7.63       12.54      1.97 o 
  10   1   0       10.66       16.64      2.35 o 
  11   1   0        5.89        6.05      2.61 o 
  12   1   0        2.27        1.60      1.77 o 
  13   1   0       19.24       20.83      3.12 o 
   0   2   0     4743.19     4953.52     79.85 o 
   1   2   0     1254.18     1242.81      8.47 o 
   2   2   0     4403.00     4122.64     43.95 o 
   3   2   0       58.41       49.54      1.22 o 
   4   2   0       18.15       47.56      1.41 o 
   5   2   0      100.25       58.30      3.14 o 
   6   2   0      228.72      254.34      3.91 o 
   7   2   0      620.76      603.37     11.85 o 
   8   2   0       68.86       75.34      3.34 o 
   9   2   0      747.97      756.28     11.45 o 
  10   2   0       73.95       66.42      3.40 o 
  11   2   0      234.86      232.48      5.35 o 
  12   2   0      155.83      145.49      4.30 o 
  13   2   0       13.94       14.24      2.70 o 
   1   3   0     2812.02     2709.18     24.98 o 
   2   3   0      199.09      162.73      1.83 o 
   3   3   0      207.61      221.19      2.36 o 
   4   3   0      164.42      176.06      2.22 o 
   5   3   0     2760.31     2783.55     31.89 o 
   6   3   0       41.65       47.55      2.49 o 
   7   3   0        0.16        1.09      1.21 o 
   8   3   0       28.24       33.22      1.99 o 
   9   3   0        0.57        0.02      1.34 o 
  10   3   0       73.17       74.24      3.43 o 
  11   3   0       72.63       78.12      5.93 o 
  12   3   0        3.91        4.33      2.44 o 
  13   3   0        0.31        1.53      2.14 o 
   0   4   0       66.44       55.84      3.29 o 
   1   4   0     4368.27     4554.49     46.34 o 
   2   4   0       17.91       29.50      2.32 o 
   3   4   0      254.68      275.23      3.64 o 
   4   4   0        2.77        0.11      0.87 o 
   5   4   0      167.13      174.61      3.36 o 
   6   4   0       92.09       76.47      3.45 o 
   7   4   0        0.45        0.76      1.30 o 
   8   4   0        1.40        3.50      1.45 o 
   9   4   0       47.60       52.42      3.10 o 
  10   4   0       23.07       24.43      2.31 o 
  11   4   0       80.93       85.42      3.90 o 
  12   4   0       49.21       64.42      5.66 o 
   1   5   0        9.92       21.21      0.86 o 
   2   5   0        1.80        5.80      1.08 o 
   3   5   0       13.65       15.94      1.28 o 
   4   5   0       39.43       38.40      3.76 o 
   5   5   0      282.69      232.35      3.68 o 
   6   5   0      413.81      417.44      6.56 o 
   7   5   0      212.67      187.21      5.32 o 
   8   5   0       31.19       35.30      2.61 o 
   9   5   0       10.87       10.38      1.84 o 
  10   5   0        4.07        3.12      1.79 o 
  11   5   0       10.65       10.02      2.10 o 
  12   5   0       11.99       13.09      2.47 o 
   0   6   0        3.98        2.55      0.92 o 
   1   6   0       97.35      100.01      3.04 o 
   2   6   0        5.24        7.77      0.88 o 
   3   6   0      111.11      110.46      2.28 o 
   4   6   0       80.91       85.07      3.01 o 
   5   6   0      124.93      126.99      5.15 o 
   6   6   0      769.09      731.12      8.55 o 
   7   6   0       24.55       22.15      1.86 o 
   8   6   0       51.88       43.76      3.46 o 
   9   6   0        3.68        3.24      2.05 o 
  10   6   0       13.57       12.55      2.93 o 
  11   6   0       17.12       22.29      2.86 o 
   1   7   0       18.65       16.96      1.07 o 
   2   7   0      290.12      294.72      4.05 o 
   3   7   0      167.72      175.02      2.03 o 
   4   7   0      252.57      258.50      4.74 o 
   5   7   0      515.13      478.92      6.42 o 
   6   7   0       54.16       56.57      3.28 o 
   7   7   0       96.29       96.47      3.63 o 
   8   7   0       24.69       22.41      2.78 o 
   9   7   0       13.01       13.89      2.06 o 
  10   7   0        2.35        5.63      2.24 o 
  11   7   0       62.39       77.31      4.21 o 
   0   8   0       57.01       51.34      4.11 o 
   1   8   0      226.46      200.51      4.26 o 
   2   8   0       26.16       24.76      1.51 o 
   3   8   0      113.79      119.43      1.83 o 
   4   8   0       23.30       22.80      1.46 o 
   5   8   0       42.98       42.67      2.13 o 
   6   8   0       46.09       48.43      2.63 o 
   7   8   0        4.62        5.98      1.65 o 
   8   8   0        3.62        2.27      1.78 o 
   9   8   0        9.43        7.94      2.14 o 
  10   8   0        0.92        0.40      2.37 o 
   1   9   0        9.19       11.97      2.25 o 
   2   9   0       21.17       26.12      1.18 o 
   3   9   0        6.27        6.50      1.08 o 
   4   9   0        6.94        6.09      0.92 o 
   5   9   0       84.17       92.65      3.98 o 
   6   9   0      208.16      233.58      5.79 o 
   7   9   0        0.48        1.58      1.91 o 
   8   9   0       14.82       12.85      2.25 o 
   9   9   0       24.55       29.33      2.79 o 
   0  10   0      237.25      235.11      6.90 o 
   1  10   0       10.77       11.30      3.14 o 
   2  10   0        9.37       15.12      4.17 o 
   3  10   0        8.39        5.37      2.31 o 
   4  10   0        6.19       17.73      5.95 o 
   5  10   0       27.02       25.98      5.34 o 
   6  10   0        2.70        1.25      1.47 o 
   7  10   0       13.93       13.54      2.05 o 
   1  11   0       34.19       48.20      3.55 o 
   2  11   0        2.69        6.79      3.03 o 
   3  11   0       13.63       12.51      3.36 o 
   4  11   0        1.44       10.14      4.30 o 
   5  11   0        8.99       12.51      3.03 o 
 -14   1   1       15.74       11.35      2.64 o 
 -13   1   1       27.35       27.27      3.25 o 
 -12   1   1       14.54       15.59      3.20 o 
 -11   1   1      144.20      151.21      4.48 o 
 -10   1   1      246.64      259.33      5.80 o 
  -9   1   1       48.67       59.64      2.97 o 
  -8   1   1      153.81      146.00      3.47 o 
  -7   1   1       54.80       64.96      2.35 o 
  -6   1   1       81.87       98.23      2.70 o 
  -5   1   1        2.59        1.87      0.99 o 
  -4   1   1      966.94      891.61      9.28 o 
  -3   1   1     1206.03     1239.26     13.49 o 
  -2   1   1     4280.93     4183.63     63.71 o 
   1   1   1     3852.63     3764.80     45.15 o 
   2   1   1      231.72      214.96      2.43 o 
   3   1   1      160.72      117.18      6.73 o 
   4   1   1      194.61      201.84      4.14 o 
   5   1   1     1344.42     1438.90     17.37 o 
   6   1   1      482.72      491.61      5.83 o 
   7   1   1      141.65      140.38      3.44 o 
   8   1   1       96.82       99.80      3.33 o 
   9   1   1       13.39        9.44      2.07 o 
  10   1   1       54.50       47.86      4.58 o 
  11   1   1        0.04       -0.02      1.59 o 
  12   1   1       65.65       73.27      4.58 o 
  13   1   1        1.62        2.76      2.13 o 
 -14   2   1        0.15        2.59      3.25 o 
 -13   2   1        3.91        6.07      2.43 o 
 -12   2   1       14.10       10.14      3.28 o 
 -11   2   1      150.58      138.67      4.62 o 
 -10   2   1      109.32       94.07      3.57 o 
  -9   2   1       72.72       64.01      3.10 o 
  -8   2   1       17.22       20.15      2.05 o 
  -7   2   1      468.19      497.87      6.67 o 
  -6   2   1       48.73       36.99      2.43 o 
  -5   2   1       18.57        9.19      1.20 o 
  -4   2   1      238.61      246.79      2.99 o 
  -3   2   1      353.36      366.54      3.78 o 
  -2   2   1       49.89       45.84      1.11 o 
  -1   2   1    10369.83    10433.84    241.02 o 
   0   2   1      143.51      156.33      1.77 o 
   1   2   1     1298.43     1175.86     11.32 o 
   2   2   1     2608.63     2519.92     23.70 o 
   3   2   1       16.08       24.66      1.47 o 
   4   2   1       76.71       92.00      2.80 o 
   5   2   1     1033.08     1161.26     12.70 o 
   6   2   1      420.84      423.81      6.22 o 
   7   2   1      150.12      132.72      5.16 o 
   8   2   1       84.97       75.90      3.87 o 
   9   2   1      348.70      335.38      5.73 o 
  10   2   1        0.63        2.18      1.74 o 
  11   2   1       58.65       61.68      3.14 o 
  12   2   1        9.27        5.29      2.19 o 
  13   2   1        2.21        3.31      2.20 o 
 -13   3   1       16.13       17.76      2.89 o 
 -12   3   1       42.48       47.38      3.80 o 
 -11   3   1      535.66      546.67     11.43 o 
 -10   3   1       50.83       48.40      2.83 o 
  -9   3   1      138.18      140.41      4.85 o 
  -8   3   1        0.14       -0.56      1.48 o 
  -7   3   1      390.72      416.04      5.97 o 
  -6   3   1      622.87      591.37      7.26 o 
  -5   3   1        3.27        4.50      1.41 o 
  -4   3   1      861.06      870.39     10.84 o 
  -3   3   1      163.13      216.94      2.08 o 
  -2   3   1      881.18      772.66      6.86 o 
  -1   3   1      310.83      270.65      2.75 o 
   0   3   1      270.20      284.08      4.03 o 
   1   3   1     4351.57     4185.83     45.51 o 
   2   3   1      805.70      802.56      6.36 o 
   3   3   1      330.58      319.34      2.98 o 
   4   3   1      407.99      428.44      4.15 o 
   5   3   1      809.74      868.86      8.56 o 
   6   3   1      104.20      103.35      2.86 o 
   7   3   1       13.52       14.66      1.51 o 
   8   3   1      468.82      454.28      6.06 o 
   9   3   1        0.28        0.01      1.40 o 
  10   3   1      104.64      109.63      3.63 o 
  11   3   1        8.87       11.90      2.62 o 
  12   3   1        0.29        3.64      2.13 o 
 -13   4   1        1.80        4.68      2.35 o 
 -12   4   1       48.92       47.19      5.17 o 
 -11   4   1       29.24       23.49      2.65 o 
 -10   4   1        0.54       -0.52      1.50 o 
  -9   4   1       69.57       67.68      3.03 o 
  -8   4   1       50.62       52.66      2.28 o 
  -7   4   1       31.32       37.34      1.91 o 
  -6   4   1       66.38       57.35      3.34 o 
  -5   4   1      447.82      466.78      5.13 o 
  -4   4   1      127.22      170.68      2.43 o 
  -3   4   1     1060.13     1051.16     11.58 o 
  -2   4   1      108.89      135.24      2.74 o 
  -1   4   1      507.82      465.17      3.93 o 
   0   4   1     7705.44     8133.37    122.40 o 
   1   4   1      320.15      300.39      3.32 o 
   2   4   1      235.75      213.43      2.76 o 
   3   4   1      216.58      273.22      2.63 o 
   4   4   1      200.18      170.13      2.30 o 
   5   4   1       80.67       78.81      2.72 o 
   6   4   1        1.97        2.79      1.61 o 
   7   4   1       12.83       11.35      1.68 o 
   8   4   1        5.57        1.75      1.32 o 
   9   4   1       23.40       21.79      2.10 o 
  10   4   1       18.20       24.99      2.63 o 
  11   4   1        5.31        5.90      2.69 o 
  12   4   1        8.15        8.67      2.39 o 
 -12   5   1      213.34      214.46      5.68 o 
 -11   5   1      135.89      139.03      3.93 o 
 -10   5   1       40.90       39.57      2.44 o 
  -9   5   1       70.51       78.87      3.92 o 
  -8   5   1      147.65      142.83      3.06 o 
  -7   5   1       16.19       27.59      2.63 o 
  -6   5   1     1913.50     1954.68     21.74 o 
  -5   5   1       19.20       23.67      1.57 o 
  -4   5   1      285.42      287.21      4.28 o 
  -3   5   1      192.94      208.15      2.37 o 
  -2   5   1     1427.20     1390.45     13.76 o 
  -1   5   1      344.41      406.91      4.87 o 
   0   5   1      125.31      127.02      1.42 o 
   1   5   1      334.82      363.78      5.75 o 
   2   5   1      170.12      160.51      2.59 o 
   3   5   1        6.81        7.06      1.05 o 
   4   5   1        0.01        0.70      1.05 o 
   5   5   1      284.37      294.06      4.03 o 
   6   5   1     1251.85     1280.23     17.87 o 
   7   5   1      266.41      241.15      4.16 o 
   8   5   1       80.33       82.46      3.17 o 
   9   5   1        2.30        5.17      1.62 o 
  10   5   1       54.40       53.29      2.97 o 
  11   5   1       71.00       74.37      3.98 o 
  12   5   1        2.87        5.39      4.50 o 
 -12   6   1        0.12        2.11      2.12 o 
 -11   6   1        1.21       -0.42      2.03 o 
 -10   6   1       20.67       21.57      2.38 o 
  -9   6   1        0.00        2.37      1.47 o 
  -8   6   1        8.26        5.85      1.61 o 
  -7   6   1       23.47       20.73      1.71 o 
  -6   6   1      283.39      279.57      5.06 o 
  -5   6   1      899.13      835.87     12.00 o 
  -4   6   1        1.18        2.81      1.16 o 
  -3   6   1      128.78      125.96      2.24 o 
  -2   6   1       34.92       30.07      0.89 o 
  -1   6   1       66.52       57.33      2.29 o 
   0   6   1      745.87      752.74      6.66 o 
   1   6   1       85.69       76.54      1.07 o 
   2   6   1      156.83      175.15      2.84 o 
   3   6   1       49.06       57.46      3.58 o 
   4   6   1        0.88        0.58      1.06 o 
   5   6   1       79.60       96.88      4.02 o 
   6   6   1        1.94        3.66      1.53 o 
   7   6   1       53.83       49.15      2.05 o 
   8   6   1        3.51        3.29      1.47 o 
   9   6   1        9.17        9.76      2.05 o 
  10   6   1       14.31       15.11      2.09 o 
  11   6   1       11.00       12.45      2.95 o 
 -11   7   1       52.09       51.72      5.25 o 
 -10   7   1        9.73        8.67      1.84 o 
  -9   7   1       19.33       19.77      2.05 o 
  -8   7   1        8.63        5.95      1.73 o 
  -7   7   1       57.33       57.95      3.57 o 
  -6   7   1      204.40      188.95      4.15 o 
  -5   7   1      222.31      210.48      3.62 o 
  -4   7   1      173.21      162.53      3.30 o 
  -3   7   1       81.22       70.54      1.42 o 
  -2   7   1      498.99      459.42      4.85 o 
  -1   7   1      370.26      337.26      3.62 o 
   0   7   1      120.95      120.67      3.52 o 
   1   7   1       55.76       43.58      3.10 o 
   2   7   1        1.45        1.93      0.68 o 
   3   7   1       11.73       15.31      2.12 o 
   4   7   1       50.49       43.99      2.75 o 
   5   7   1       64.95       68.53      3.52 o 
   6   7   1       53.63       52.52      2.68 o 
   7   7   1       47.35       42.40      2.64 o 
   8   7   1       50.86       57.27      4.19 o 
   9   7   1        6.64        5.36      1.99 o 
  10   7   1        6.60        3.95      2.19 o 
 -10   8   1        6.71       15.21      2.09 o 
  -9   8   1        0.62       -0.63      1.93 o 
  -8   8   1       13.74       16.19      2.95 o 
  -7   8   1       48.01       51.98      2.52 o 
  -6   8   1       15.91       15.92      1.77 o 
  -5   8   1      101.00      104.29      3.73 o 
  -4   8   1       69.72       75.02      2.59 o 
  -3   8   1        2.83        3.11      0.92 o 
  -2   8   1        0.18        1.01      0.90 o 
  -1   8   1       13.47        8.76      1.21 o 
   0   8   1        4.21        1.94      1.09 o 
   1   8   1       25.26       36.54      2.99 o 
   2   8   1        1.99        3.43      0.59 o 
   3   8   1        2.75        4.86      0.76 o 
   4   8   1        0.91        2.02      1.20 o 
   5   8   1        7.01        9.00      2.29 o 
   6   8   1       85.23       90.74      3.33 o 
   7   8   1       10.89       16.73      3.03 o 
   8   8   1        3.83        5.06      1.88 o 
   9   8   1       27.85       38.11      4.44 o 
  -9   9   1        9.22        8.72      3.05 o 
  -8   9   1        0.00        2.04      1.87 o 
  -7   9   1        0.49        0.14      1.71 o 
  -6   9   1       43.15       37.02      2.60 o 
  -5   9   1       23.64       19.95      1.20 o 
  -4   9   1       21.88       24.61      1.06 o 
  -3   9   1        6.16        5.34      1.17 o 
  -2   9   1        2.57        2.54      1.23 o 
  -1   9   1        9.77        8.74      1.20 o 
   0   9   1      170.98      160.27      3.77 o 
   1   9   1       12.55        8.21      2.04 o 
   2   9   1        0.43        1.91      2.35 o 
   3   9   1        1.18        0.89      0.49 o 
   4   9   1        3.39        2.07      1.19 o 
   5   9   1       52.74       44.45      2.72 o 
   6   9   1        0.27        0.01      2.54 o 
   7   9   1        2.33        4.50      1.94 o 
   8   9   1       10.93       13.66      3.01 o 
  -8  10   1        1.64        4.09      2.85 o 
  -7  10   1        6.21        4.17      1.84 o 
  -6  10   1       87.86       84.58      3.67 o 
  -5  10   1       11.07       10.28      2.30 o 
  -4  10   1        0.89        0.87      2.15 o 
  -3  10   1       20.66       18.60      1.62 o 
  -2  10   1        8.83        8.25      0.80 o 
  -1  10   1       20.05       25.13      3.35 o 
   0  10   1      109.55      116.10      3.89 o 
   1  10   1        2.52        1.32      2.39 o 
   2  10   1       13.64       15.18      2.93 o 
   3  10   1        0.32        0.46      2.22 o 
   4  10   1        2.79        7.66      3.68 o 
   5  10   1       18.98       18.10      2.50 o 
   6  10   1       63.97       66.68      3.21 o 
   7  10   1        0.06        0.71      1.83 o 
  -5  11   1       19.66       24.40      2.98 o 
  -4  11   1        1.04        0.60      2.23 o 
  -3  11   1        1.14       -1.54      2.75 o 
  -2  11   1       18.82       21.15      2.55 o 
  -1  11   1        0.28       -2.19      2.19 o 
   0  11   1        4.62        4.06      1.92 o 
   1  11   1        0.65        3.93      1.87 o 
   2  11   1        0.48       -2.72      2.72 o 
   3  11   1        2.32        2.03      2.04 o 
   4  11   1        0.16       -0.71      2.70 o 
   5  11   1        3.59        4.23      3.88 o 
 -14   0   2        4.05        7.92      4.62 o 
 -13   0   2       13.32       13.64      4.58 o 
 -12   0   2      319.24      327.50      9.71 o 
 -11   0   2       61.14       72.63      9.68 o 
 -10   0   2      116.33      121.87      5.25 o 
  -9   0   2      103.56      108.07     13.96 o 
  -8   0   2       88.48       97.57      4.62 o 
  -7   0   2      407.97      373.65     11.36 o 
  -6   0   2     1342.32     1274.46     19.01 o 
  -5   0   2      151.84      178.83      3.48 o 
  -4   0   2       10.66       15.29      1.98 o 
  -3   0   2    22623.03    22691.22    598.83 o 
  -2   0   2      830.81      793.61      9.39 o 
   1   0   2     2894.18     2656.11     46.16 o 
   2   0   2     1469.40     1265.41     13.63 o 
   3   0   2      738.08      747.51     10.37 o 
   4   0   2     1471.50     1297.88     19.87 o 
   5   0   2     1130.41     1282.45     23.47 o 
   6   0   2      478.90      460.86      8.17 o 
   7   0   2      175.05      163.52      5.66 o 
   8   0   2        4.26        2.86      2.75 o 
   9   0   2      108.62       80.08     15.04 o 
  10   0   2       19.01       19.57      2.58 o 
  11   0   2        3.15        4.83      3.11 o 
  12   0   2        8.07        7.60      3.02 o 
 -14   1   2        8.07        6.39      2.50 o 
 -13   1   2        2.28        3.65      3.22 o 
 -12   1   2        0.07        1.63      2.01 o 
 -11   1   2      256.74      232.83      5.90 o 
 -10   1   2      195.60      224.61      5.28 o 
  -9   1   2      126.93      127.96      4.21 o 
  -8   1   2       26.15       21.23      1.98 o 
  -7   1   2       67.93       54.09      2.74 o 
  -6   1   2      248.26      289.29      4.12 o 
  -5   1   2       10.87       12.88      1.16 o 
  -4   1   2      145.46      105.32      4.52 o 
  -3   1   2      163.37      161.84      2.40 o 
  -2   1   2     3036.69     3194.58     32.95 o 
  -1   1   2       30.99       23.08      0.87 o 
   0   1   2      275.55      320.99      2.21 o 
   1   1   2    15077.43    14533.65    179.75 o 
   2   1   2       46.12       52.94      1.12 o 
   3   1   2      971.17      947.48      8.40 o 
   4   1   2      256.15      197.37      2.40 o 
   5   1   2       21.69       28.09      1.57 o 
   6   1   2       44.91       66.51      4.62 o 
   7   1   2        1.89        3.02      1.33 o 
   8   1   2        2.71        3.28      1.39 o 
   9   1   2       21.87       23.56      2.09 o 
  10   1   2        0.09       -1.23      1.45 o 
  11   1   2        8.47        6.59      2.27 o 
  12   1   2        2.40        5.87      1.79 o 
 -14   2   2        5.97        2.52      2.19 o 
 -13   2   2      121.67      119.11      7.79 o 
 -12   2   2       45.47       49.65      3.32 o 
 -11   2   2       36.27       60.42      4.11 o 
 -10   2   2      245.32      236.95      5.46 o 
  -9   2   2       91.52      108.18      3.59 o 
  -8   2   2       42.93       44.05      2.71 o 
  -7   2   2       22.24       30.05      1.89 o 
  -6   2   2      212.10      241.60      3.70 o 
  -5   2   2     2878.36     3045.37     36.90 o 
  -4   2   2     2830.65     2744.70     31.65 o 
  -3   2   2     1477.72     1451.11     15.98 o 
  -2   2   2     1538.88     1519.59     15.09 o 
  -1   2   2     7894.86     8150.31    130.39 o 
   0   2   2     3772.81     3743.29     33.91 o 
   1   2   2      634.19      639.41      6.13 o 
   2   2   2      196.02      173.14      2.17 o 
   3   2   2       21.71       24.40      1.53 o 
   4   2   2       19.73       22.77      1.19 o 
   5   2   2        6.26        5.30      1.49 o 
   6   2   2      844.56      812.18      8.87 o 
   7   2   2      101.99      102.08      2.73 o 
   8   2   2      493.43      504.11      7.44 o 
   9   2   2      154.27      160.29      4.72 o 
  10   2   2        0.92        0.93      1.55 o 
  11   2   2      106.51      104.21      3.52 o 
  12   2   2        4.66        7.74      1.89 o 
 -14   3   2        3.62        3.53      2.31 o 
 -13   3   2       13.91       14.10      2.69 o 
 -12   3   2        9.14        5.21      2.51 o 
 -11   3   2      183.28      184.77      8.56 o 
 -10   3   2       46.89       45.84      5.30 o 
  -9   3   2       87.70       80.00      5.41 o 
  -8   3   2       14.05       17.09      1.87 o 
  -7   3   2       43.03       56.87      2.26 o 
  -6   3   2       40.17       54.20      2.04 o 
  -5   3   2        1.09        2.35      1.06 o 
  -4   3   2      227.27      262.98      3.13 o 
  -3   3   2      160.34      194.69      2.10 o 
  -2   3   2     1807.34     1756.28     16.40 o 
  -1   3   2      509.65      485.77      5.17 o 
   0   3   2     1773.91     1673.85     14.02 o 
   1   3   2      718.22      643.06      4.48 o 
   2   3   2        4.72        3.94      0.71 o 
   3   3   2      213.81      217.31      3.31 o 
   4   3   2        1.92        0.81      0.89 o 
   5   3   2        1.38       -1.03      1.03 o 
   6   3   2      457.26      415.54      5.29 o 
   7   3   2      121.79      130.44      3.26 o 
   8   3   2       28.68       23.17      1.99 o 
   9   3   2        2.28        4.19      1.89 o 
  10   3   2        1.77        1.33      1.68 o 
  11   3   2       17.86        9.29      3.09 o 
  12   3   2        3.21        3.03      1.98 o 
 -13   4   2       42.63       60.36      5.45 o 
 -12   4   2       16.35       13.88      2.20 o 
 -11   4   2       42.46       54.09      3.11 o 
 -10   4   2       70.75       69.45      8.10 o 
  -9   4   2       40.00       45.16      3.65 o 
  -8   4   2       28.53       33.08      3.02 o 
  -7   4   2        9.40       19.45      1.66 o 
  -6   4   2     1568.05     1538.63     18.42 o 
  -5   4   2      551.80      561.36      6.05 o 
  -4   4   2      879.72      885.14      7.99 o 
  -3   4   2       30.65       18.70      0.81 o 
  -2   4   2       11.06       11.20      0.70 o 
  -1   4   2      167.70      151.20      1.89 o 
   0   4   2      181.53      187.34      2.10 o 
   1   4   2       28.60       33.94      1.07 o 
   2   4   2     1077.65      994.22      7.92 o 
   3   4   2        2.49        7.70      0.84 o 
   4   4   2        1.92        1.87      0.83 o 
   5   4   2      478.34      482.31      6.75 o 
   6   4   2     1681.04     1724.08     21.58 o 
   7   4   2       29.12       35.93      2.64 o 
   8   4   2       40.54       35.81      2.88 o 
   9   4   2       62.97       73.54      4.02 o 
  10   4   2        4.93        7.81      2.13 o 
  11   4   2      138.33      140.82      4.96 o 
 -13   5   2        0.30       -2.42      2.42 o 
 -12   5   2        7.93        8.13      2.61 o 
 -11   5   2        5.76        3.35      2.22 o 
 -10   5   2       38.01       30.56      2.26 o 
  -9   5   2       92.66       82.54      4.56 o 
  -8   5   2       33.43       25.24      1.84 o 
  -7   5   2       65.80       59.03      3.72 o 
  -6   5   2       49.42       55.84      2.47 o 
  -5   5   2      233.74      214.82      3.03 o 
  -4   5   2      389.04      380.53      4.22 o 
  -3   5   2       68.57       79.74      1.66 o 
  -2   5   2      602.22      606.49      4.47 o 
  -1   5   2      388.77      431.75      4.94 o 
   0   5   2     2298.26     2417.93     23.62 o 
   1   5   2       28.99       32.10      1.13 o 
   2   5   2        0.76        0.31      0.70 o 
   3   5   2      126.32      134.06      2.00 o 
   4   5   2      235.02      219.30      3.20 o 
   5   5   2      146.61      138.88      5.32 o 
   6   5   2       35.75       42.48      3.94 o 
   7   5   2        1.17        3.53      1.49 o 
   8   5   2        5.52        6.40      1.65 o 
   9   5   2        0.00        0.03      1.71 o 
  10   5   2       16.21       14.86      2.56 o 
  11   5   2        0.12       -0.42      1.75 o 
 -12   6   2        1.66        5.30      2.41 o 
 -11   6   2       21.46       26.26      3.16 o 
 -10   6   2       27.60       28.46      2.46 o 
  -9   6   2       98.86       93.22      4.03 o 
  -8   6   2      164.78      160.61      3.85 o 
  -7   6   2       14.58       10.63      1.71 o 
  -6   6   2     1985.54     1973.14     24.12 o 
  -5   6   2      252.90      251.42      3.80 o 
  -4   6   2        0.31        0.37      0.97 o 
  -3   6   2      330.11      335.67      3.55 o 
  -2   6   2        5.47        8.49      0.81 o 
  -1   6   2      106.41      106.60      5.78 o 
   0   6   2      772.75      776.62      7.75 o 
   1   6   2       16.72       14.16      1.29 o 
   2   6   2       26.65       31.69      1.50 o 
   3   6   2      129.51      121.19      4.16 o 
   4   6   2      218.43      223.55      4.10 o 
   5   6   2      782.25      747.79     10.24 o 
   6   6   2      262.12      264.02      6.07 o 
   7   6   2       32.81       25.53      1.76 o 
   8   6   2       10.77        8.39      1.74 o 
   9   6   2       13.01       18.05      2.93 o 
  10   6   2        2.56        3.74      2.05 o 
 -12   7   2        3.80       14.92      7.95 o 
 -11   7   2       24.23       23.76      3.56 o 
 -10   7   2       15.06       16.25      2.43 o 
  -9   7   2        1.11        2.04      1.69 o 
  -8   7   2       24.11       21.23      1.76 o 
  -7   7   2       85.64       82.71      5.90 o 
  -6   7   2       13.61       16.15      2.06 o 
  -5   7   2        0.25       -0.46      1.36 o 
  -4   7   2       14.08       15.98      1.66 o 
  -3   7   2      376.53      357.87      4.18 o 
  -2   7   2        0.68        0.38      1.00 o 
  -1   7   2       46.04       46.17      1.97 o 
   0   7   2       84.00       84.49      4.77 o 
   1   7   2      202.13      195.97      2.79 o 
   2   7   2      133.47      125.78      3.00 o 
   3   7   2       37.92       36.79      1.76 o 
   4   7   2       26.76       21.32      2.03 o 
   5   7   2      129.11      133.70      3.35 o 
   6   7   2       10.74       12.17      1.59 o 
   7   7   2       98.01       96.24      3.05 o 
   8   7   2       19.81       21.08      2.31 o 
   9   7   2        4.14        0.78      1.70 o 
  10   7   2        3.71        5.88      1.84 o 
 -11   8   2        5.96        7.11      2.68 o 
 -10   8   2       19.23       19.82      2.54 o 
  -9   8   2        0.03        1.50      1.66 o 
  -8   8   2        3.49        2.09      1.54 o 
  -7   8   2       16.76       12.27      1.60 o 
  -6   8   2       34.53       34.15      3.38 o 
  -5   8   2      194.82      189.19      3.45 o 
  -4   8   2      204.24      181.82      2.56 o 
  -3   8   2        0.04        0.67      1.17 o 
  -2   8   2        0.16       -0.55      0.91 o 
  -1   8   2       37.33       34.73      1.78 o 
   0   8   2      228.72      221.42      4.02 o 
   1   8   2       78.77       72.76      3.78 o 
   2   8   2      105.38      101.51      2.86 o 
   3   8   2        2.36        0.98      0.64 o 
   4   8   2       52.74       52.80      2.20 o 
   5   8   2       26.26       22.09      2.01 o 
   6   8   2       15.27       12.17      3.28 o 
   7   8   2       37.65       38.50      5.45 o 
   8   8   2        8.62        5.64      2.33 o 
   9   8   2        1.22        0.56      1.24 o 
  -9   9   2        5.30        4.07      1.94 o 
  -8   9   2        0.87        1.88      2.06 o 
  -7   9   2       17.12       22.36      2.54 o 
  -6   9   2        5.76        6.02      1.39 o 
  -5   9   2       24.31       28.28      1.40 o 
  -4   9   2        9.13       10.82      2.16 o 
  -3   9   2        9.20        9.18      1.38 o 
  -2   9   2       79.36       94.26      3.60 o 
  -1   9   2        0.77        2.60      1.20 o 
   0   9   2       26.42       37.42      1.49 o 
   1   9   2        6.99        4.05      1.88 o 
   2   9   2        0.12       -1.13      1.61 o 
   3   9   2       11.82       14.53      2.05 o 
   4   9   2        3.93        2.98      0.99 o 
   5   9   2        8.55        6.36      0.88 o 
   6   9   2        6.00        4.78      3.14 o 
   7   9   2        4.59       12.13      2.41 o 
   8   9   2        8.10       16.84      3.38 o 
  -8  10   2        0.78        0.29      2.54 o 
  -7  10   2        3.13        1.98      2.00 o 
  -6  10   2        1.88        3.55      2.49 o 
  -5  10   2        0.46        0.63      0.90 o 
  -4  10   2        0.01        1.86      1.42 o 
  -3  10   2        2.65        2.63      1.22 o 
  -2  10   2        0.01       -0.52      0.78 o 
  -1  10   2        3.86        2.14      1.18 o 
   0  10   2        5.14        5.36      1.68 o 
   1  10   2        0.69        1.78      1.73 o 
   2  10   2        6.49        0.75      2.27 o 
   3  10   2        0.79        2.85      2.44 o 
   4  10   2       12.94       17.35      2.93 o 
   5  10   2        7.54       10.90      2.29 o 
   6  10   2        0.54        3.34      1.95 o 
  -6  11   2       15.52       20.70      7.29 o 
  -5  11   2        0.10        0.31      2.26 o 
  -4  11   2       19.74       27.81      8.07 o 
  -3  11   2        1.16        5.85      4.54 o 
  -2  11   2       34.87       41.32      3.67 o 
  -1  11   2        1.94       -2.36      2.36 o 
   0  11   2       53.22       69.25      4.23 o 
   1  11   2        8.39       22.48      5.87 o 
   2  11   2        4.11        9.13      2.62 o 
   3  11   2        0.42        2.38      2.38 o 
   4  11   2        2.62        6.56      4.66 o 
 -14   1   3       30.57       35.42      4.11 o 
 -13   1   3        0.54       -1.20      2.51 o 
 -12   1   3      239.47      236.90      9.59 o 
 -11   1   3      606.30      599.15     10.37 o 
 -10   1   3        9.40        8.61      1.95 o 
  -9   1   3      746.59      756.97     12.30 o 
  -8   1   3      213.09      206.75      3.65 o 
  -7   1   3      121.99      107.82      2.36 o 
  -6   1   3     2692.73     2907.20     34.66 o 
  -5   1   3      712.02      639.09      6.99 o 
  -4   1   3      758.33      752.37     11.89 o 
  -3   1   3        9.87       23.15      1.70 o 
  -2   1   3     9513.54     9689.68    148.00 o 
  -1   1   3      592.73      613.44      6.83 o 
   0   1   3    43866.39    42989.52    655.23 o 
   1   1   3      403.28      384.50      3.05 o 
   2   1   3      248.69      207.67      1.79 o 
   3   1   3      151.02      187.01      1.99 o 
   4   1   3      106.70       95.68      2.70 o 
   5   1   3      281.40      275.95      4.03 o 
   6   1   3       99.91      106.80      2.72 o 
   7   1   3      366.95      378.30      5.87 o 
   8   1   3      106.44       97.42      2.78 o 
   9   1   3       70.51       79.48      2.79 o 
  10   1   3       50.42       43.54      2.39 o 
  11   1   3       17.97       19.75      2.31 o 
  12   1   3       11.98        9.05      2.23 o 
 -14   2   3        0.89       -1.14      2.42 o 
 -13   2   3       83.62       78.60      4.78 o 
 -12   2   3      117.85      115.34      7.23 o 
 -11   2   3        0.41       -0.69      2.07 o 
 -10   2   3      132.00      137.79      3.86 o 
  -9   2   3       12.81       13.20      1.86 o 
  -8   2   3      243.01      261.34      5.80 o 
  -7   2   3       62.55       56.02      2.29 o 
  -6   2   3     2240.07     2433.53     29.27 o 
  -5   2   3     3358.99     3384.77     41.49 o 
  -4   2   3      115.06       78.72      1.97 o 
  -3   2   3      105.31      103.19      2.26 o 
  -2   2   3      539.57      489.12      5.33 o 
  -1   2   3     3215.16     3140.85     29.61 o 
   0   2   3    12145.49    12619.06    155.26 o 
   1   2   3     1427.76     1335.18      9.05 o 
   2   2   3      287.12      283.89      3.73 o 
   3   2   3       77.99       71.24      1.60 o 
   4   2   3       33.57       37.52      1.41 o 
   5   2   3      245.47      222.57      3.22 o 
   6   2   3     1374.62     1335.20     15.09 o 
   7   2   3       62.26       70.33      2.64 o 
   8   2   3      228.19      231.27      5.13 o 
   9   2   3       11.32        7.70      1.64 o 
  10   2   3       20.58       23.03      2.30 o 
  11   2   3        0.06       -1.69      2.08 o 
  12   2   3        0.02       -0.89      2.60 o 
 -14   3   3       29.33       26.70      3.16 o 
 -13   3   3        6.46        9.22      2.65 o 
 -12   3   3      147.33      158.78      9.79 o 
 -11   3   3      117.82      111.45      6.52 o 
 -10   3   3       58.68       54.35      2.71 o 
  -9   3   3       12.31       17.66      1.92 o 
  -8   3   3       12.46       21.67      1.76 o 
  -7   3   3      141.91      145.83      3.11 o 
  -6   3   3     2582.43     2967.61     39.88 o 
  -5   3   3     1135.39     1024.24     11.26 o 
  -4   3   3      429.63      447.38      4.43 o 
  -3   3   3      671.58      638.86      5.38 o 
  -2   3   3      831.84      829.52      8.62 o 
  -1   3   3       14.64       20.71      1.01 o 
   0   3   3     1348.32     1268.01      9.41 o 
   1   3   3     6954.52     7148.03     78.82 o 
   2   3   3      951.80      924.15      7.11 o 
   3   3   3      121.55      125.05      1.70 o 
   4   3   3      165.02      179.50      2.52 o 
   5   3   3      305.30      303.55      4.61 o 
   6   3   3      186.90      177.72      3.16 o 
   7   3   3      505.50      501.99      6.72 o 
   8   3   3       10.17       12.05      1.92 o 
   9   3   3      123.86      118.34      3.87 o 
  10   3   3        2.79        2.53      1.46 o 
  11   3   3       18.71       16.17      2.14 o 
 -14   4   3       28.38       31.85      3.18 o 
 -13   4   3        0.23        4.21      2.13 o 
 -12   4   3        0.29        2.72      2.07 o 
 -11   4   3       12.98        6.51      2.26 o 
 -10   4   3       11.11        9.30      1.95 o 
  -9   4   3       93.41       88.58      3.30 o 
  -8   4   3        5.86        2.74      1.56 o 
  -7   4   3       46.13       42.48      2.35 o 
  -6   4   3      388.27      348.28      4.84 o 
  -5   4   3      123.70      146.60      3.82 o 
  -4   4   3        0.11        1.35      1.11 o 
  -3   4   3      151.05      140.74      2.51 o 
  -2   4   3      936.27      911.69      6.60 o 
  -1   4   3      168.56      191.53      2.88 o 
   0   4   3     2506.47     2739.21     31.23 o 
   1   4   3      169.84      124.38      1.68 o 
   2   4   3      260.12      290.98      4.78 o 
   3   4   3       29.35       42.43      2.11 o 
   4   4   3      220.99      227.33      3.62 o 
   5   4   3      285.53      265.62      4.56 o 
   6   4   3      270.55      258.76      6.14 o 
   7   4   3      113.27      110.34      3.21 o 
   8   4   3        1.81        2.70      2.07 o 
   9   4   3        1.85        2.48      1.59 o 
  10   4   3       11.99        9.64      2.75 o 
  11   4   3        2.36        2.34      1.74 o 
 -13   5   3       18.10       16.72      2.65 o 
 -12   5   3       12.72       13.18      2.24 o 
 -11   5   3        1.46        2.15      1.57 o 
 -10   5   3       76.81       86.91      4.87 o 
  -9   5   3       35.87       28.06      4.00 o 
  -8   5   3      180.56      205.32      4.52 o 
  -7   5   3        0.24        0.32      1.10 o 
  -6   5   3        6.00        4.11      1.01 o 
  -5   5   3     3047.30     3038.43     34.83 o 
  -4   5   3      418.61      422.75      4.96 o 
  -3   5   3      520.37      560.50     10.13 o 
  -2   5   3      120.40      101.47      1.56 o 
  -1   5   3        2.03        1.22      0.77 o 
   0   5   3       10.28       19.55      1.24 o 
   1   5   3       99.70       88.19      1.92 o 
   2   5   3        2.38        3.06      0.90 o 
   3   5   3       52.19       54.42      2.39 o 
   4   5   3      459.86      416.32      6.15 o 
   5   5   3      518.71      505.11      6.75 o 
   6   5   3      679.86      675.08     10.38 o 
   7   5   3       17.76       21.95      2.10 o 
   8   5   3        3.59        5.40      1.64 o 
   9   5   3       38.52       42.84      2.48 o 
  10   5   3       11.73       15.35      1.91 o 
 -13   6   3       10.94       18.33      2.69 o 
 -12   6   3        3.44        8.92      2.19 o 
 -11   6   3       62.61       66.05      3.74 o 
 -10   6   3        0.15       -0.91      1.67 o 
  -9   6   3        5.93        5.25      1.51 o 
  -8   6   3       37.16       40.94      1.85 o 
  -7   6   3       21.50       22.54      1.63 o 
  -6   6   3      119.17      122.15      3.64 o 
  -5   6   3      142.22      130.80      4.44 o 
  -4   6   3      685.87      607.03      6.36 o 
  -3   6   3       25.08       26.37      0.89 o 
  -2   6   3       50.33       51.01      2.86 o 
  -1   6   3        2.74        3.69      0.88 o 
   0   6   3        0.27       -0.36      1.12 o 
   1   6   3        4.02        1.86      0.88 o 
   2   6   3       46.30       53.03      2.19 o 
   3   6   3       35.58       34.15      2.04 o 
   4   6   3       12.13       15.92      1.46 o 
   5   6   3      215.58      195.89      4.61 o 
   6   6   3       51.59       51.96      3.88 o 
   7   6   3        1.03       -0.39      1.31 o 
   8   6   3       10.69       11.53      1.70 o 
   9   6   3        0.29       -1.25      1.37 o 
  10   6   3        7.69        9.83      1.84 o 
 -12   7   3       17.15       14.12      2.84 o 
 -11   7   3        3.36        2.44      1.85 o 
 -10   7   3        6.85        4.88      1.58 o 
  -9   7   3        6.65        5.99      1.58 o 
  -8   7   3        3.08        1.77      1.47 o 
  -7   7   3        3.36        3.42      1.29 o 
  -6   7   3       39.64       44.40      2.52 o 
  -5   7   3      248.01      245.57      5.21 o 
  -4   7   3        9.32       12.48      0.89 o 
  -3   7   3      766.64      758.25      9.39 o 
  -2   7   3       28.72       29.32      1.49 o 
  -1   7   3      219.71      182.60      4.36 o 
   0   7   3      160.22      162.45      2.65 o 
   1   7   3        6.24        6.69      1.24 o 
   2   7   3       45.58       36.77      1.83 o 
   3   7   3        0.70       -0.05      0.52 o 
   4   7   3       74.11       68.05      3.81 o 
   5   7   3        0.52        0.26      0.94 o 
   6   7   3       41.21       23.70      3.65 o 
   7   7   3       24.81       21.23      2.31 o 
   8   7   3        0.52       -1.19      1.19 o 
   9   7   3        0.68        1.93      1.35 o 
 -11   8   3      102.39      114.87      4.29 o 
 -10   8   3        5.64        7.99      1.93 o 
  -9   8   3        2.30        5.63      2.23 o 
  -8   8   3       13.05        9.97      1.69 o 
  -7   8   3        8.30        8.11      1.77 o 
  -6   8   3      374.83      377.03      6.09 o 
  -5   8   3      639.42      615.61      6.78 o 
  -4   8   3        9.45       10.60      0.71 o 
  -3   8   3       57.85       64.46      5.87 o 
  -2   8   3        1.05        1.04      1.12 o 
  -1   8   3       11.24       17.32      1.18 o 
   0   8   3      387.45      377.35      5.39 o 
   1   8   3      106.14       89.20      3.03 o 
   2   8   3       85.52       84.97      3.61 o 
   3   8   3        4.57        8.07      1.39 o 
   4   8   3        2.23        3.77      0.99 o 
   5   8   3       28.07       35.34      1.75 o 
   6   8   3       13.19       19.00      2.28 o 
   7   8   3        0.40       -1.65      1.65 o 
   8   8   3       15.88       16.61      2.44 o 
 -10   9   3        8.23        5.16      2.43 o 
  -9   9   3       11.98       14.70      2.14 o 
  -8   9   3        0.17        2.64      2.02 o 
  -7   9   3       12.60       13.56      2.02 o 
  -6   9   3       33.73       32.87      1.47 o 
  -5   9   3       11.20        9.89      1.76 o 
  -4   9   3       20.30       19.07      2.29 o 
  -3   9   3        1.13        0.88      0.99 o 
  -2   9   3       19.01       14.00      1.84 o 
  -1   9   3        2.13        3.85      1.46 o 
   0   9   3       35.36       34.16      2.42 o 
   1   9   3       38.79       32.46      2.83 o 
   2   9   3        0.26       -0.94      1.44 o 
   3   9   3        1.43        0.25      1.31 o 
   4   9   3        4.37        3.79      1.80 o 
   5   9   3       14.73       16.81      2.96 o 
   6   9   3        6.66        5.28      2.10 o 
   7   9   3       40.80       47.78      3.25 o 
  -8  10   3        2.60        1.15      2.61 o 
  -7  10   3        5.84        4.54      1.34 o 
  -6  10   3       65.30       74.19      2.94 o 
  -5  10   3        1.74        0.43      1.01 o 
  -4  10   3       16.52       21.39      1.38 o 
  -3  10   3       14.33       14.11      1.80 o 
  -2  10   3       14.19       17.92      2.20 o 
  -1  10   3        1.52        1.10      1.14 o 
   0  10   3        7.80        7.75      3.47 o 
   1  10   3       64.14       75.83      3.94 o 
   2  10   3       24.89       28.38      2.94 o 
   3  10   3       19.56       18.03      2.32 o 
   4  10   3       37.58       49.61     10.31 o 
   5  10   3       13.10       11.13      2.24 o 
   6  10   3       27.27       20.77      4.88 o 
  -6  11   3        4.61        7.08      3.00 o 
  -5  11   3        0.62       -1.91      3.47 o 
  -4  11   3        1.15        2.15      2.19 o 
  -3  11   3        1.84        5.76      3.09 o 
  -2  11   3        4.63        7.97      2.56 o 
  -1  11   3       25.63       25.26      3.67 o 
   0  11   3       54.29       57.03      3.48 o 
   1  11   3        1.01        6.99      2.75 o 
   2  11   3        1.22        1.37      1.89 o 
   3  11   3        5.01       10.76      3.47 o 
 -15   0   4       19.61       14.59      7.82 o 
 -14   0   4       58.10       61.60      5.25 o 
 -13   0   4       21.59       20.54      6.59 o 
 -12   0   4       16.79       17.61      3.95 o 
 -11   0   4      637.62      605.68     41.54 o 
 -10   0   4       60.45       62.35      4.84 o 
  -9   0   4      604.30      642.99     17.14 o 
  -8   0   4       86.16       93.26      3.51 o 
  -7   0   4        8.15        4.44      1.60 o 
  -6   0   4      406.91      495.74      8.48 o 
  -5   0   4      565.75      547.73      8.45 o 
  -4   0   4    13801.08    13540.45    492.80 o 
  -3   0   4     5141.14     5202.29    159.95 o 
  -2   0   4    18307.71    18052.11    425.55 o 
  -1   0   4    20245.51    20846.96    433.05 o 
   0   0   4     7084.31     6975.00     94.21 o 
   1   0   4     4519.75     4262.55     52.87 o 
   2   0   4      997.76     1061.20     10.89 o 
   3   0   4      886.50      901.56     15.25 o 
   4   0   4      162.66      187.16      3.03 o 
   5   0   4     2163.37     2309.56     34.11 o 
   6   0   4     1060.96     1055.05     17.73 o 
   7   0   4      101.37      107.40      3.96 o 
   8   0   4      208.88      223.79      5.20 o 
   9   0   4        2.10        0.80      1.95 o 
  10   0   4        5.40        7.42      2.69 o 
  11   0   4        8.44        6.37      2.79 o 
 -15   1   4        0.41       -0.59      2.57 o 
 -14   1   4        1.46        0.99      2.48 o 
 -13   1   4       15.24       12.85      5.34 o 
 -12   1   4       97.90      108.98      4.05 o 
 -11   1   4       58.65       61.07      3.73 o 
 -10   1   4      168.23      155.52      4.89 o 
  -9   1   4        0.48        0.67      1.40 o 
  -8   1   4      416.95      435.19      6.09 o 
  -7   1   4      641.92      730.08      8.36 o 
  -6   1   4      253.76      251.18      4.14 o 
  -5   1   4      436.70      450.07      5.01 o 
  -4   1   4      188.59      234.50      2.66 o 
  -3   1   4     5019.65     5185.08     64.93 o 
  -2   1   4     5511.59     5908.86     84.52 o 
  -1   1   4     2133.16     2178.31     19.71 o 
   0   1   4     8865.64     8455.06     86.29 o 
   1   1   4       77.78       89.13      1.01 o 
   2   1   4       17.25       30.89      1.94 o 
   3   1   4       15.13       30.95      1.02 o 
   4   1   4       53.20       72.38      1.86 o 
   5   1   4      100.18      102.25      2.50 o 
   6   1   4      251.04      249.19      3.56 o 
   7   1   4        3.72        1.45      1.28 o 
   8   1   4        1.83        2.10      1.46 o 
   9   1   4       31.07       30.47      2.58 o 
  10   1   4        3.54        5.02      1.82 o 
  11   1   4        6.18        7.10      1.89 o 
 -15   2   4        0.25        0.12      2.99 o 
 -14   2   4       41.36       43.18      3.44 o 
 -13   2   4      109.88      115.91      5.18 o 
 -12   2   4      419.81      441.14      9.96 o 
 -11   2   4     1029.62     1055.96     17.71 o 
 -10   2   4        0.00        1.81      1.79 o 
  -9   2   4        5.15        2.52      1.70 o 
  -8   2   4        2.59        1.37      1.53 o 
  -7   2   4      383.48      347.36      4.68 o 
  -6   2   4      335.51      318.95      5.70 o 
  -5   2   4      118.42      158.90      2.34 o 
  -4   2   4     1378.43     1321.46     14.79 o 
  -3   2   4      675.97      693.74      9.61 o 
  -2   2   4      116.06      130.90      1.43 o 
  -1   2   4       36.22       41.74      0.69 o 
   0   2   4     6327.14     6211.37     57.97 o 
   1   2   4        0.23        5.15      0.51 o 
   2   2   4      434.20      405.96      3.27 o 
   3   2   4       76.16       59.88      1.47 o 
   4   2   4      209.89      203.77      2.27 o 
   5   2   4     2249.50     2240.46     23.09 o 
   6   2   4      326.05      302.22      3.92 o 
   7   2   4       94.29      100.24      2.38 o 
   8   2   4      171.86      154.37      3.52 o 
   9   2   4       18.58       18.55      2.15 o 
  10   2   4       49.79       52.57      2.60 o 
  11   2   4        0.22        0.80      1.63 o 
 -14   3   4       10.23       10.28      2.87 o 
 -13   3   4       10.17        8.94      3.81 o 
 -12   3   4       75.67       79.75      4.56 o 
 -11   3   4      261.07      270.92      6.95 o 
 -10   3   4       24.58       25.44      2.44 o 
  -9   3   4        1.19        4.84      1.73 o 
  -8   3   4        2.34       -0.36      1.57 o 
  -7   3   4      633.20      683.15      7.67 o 
  -6   3   4     1042.57     1263.70     14.08 o 
  -5   3   4       86.01      120.65      2.76 o 
  -4   3   4      278.90      276.51      3.17 o 
  -3   3   4        0.68        4.95      0.65 o 
  -2   3   4       15.03       14.53      0.90 o 
  -1   3   4      943.06      939.29      7.36 o 
   0   3   4      735.35      815.65      5.78 o 
   1   3   4       96.88      124.37      1.46 o 
   2   3   4       13.26       12.64      0.81 o 
   3   3   4       22.17       20.86      0.91 o 
   4   3   4       40.16       51.25      1.34 o 
   5   3   4      149.99      158.06      3.17 o 
   6   3   4      158.78      151.10      3.94 o 
   7   3   4       38.30       35.14      2.00 o 
   8   3   4       17.81       18.81      1.83 o 
   9   3   4       14.80       15.40      2.02 o 
  10   3   4        7.40        4.41      1.78 o 
  11   3   4        7.87        4.29      2.01 o 
 -14   4   4       26.51       23.67      3.36 o 
 -13   4   4       32.29       33.54      3.10 o 
 -12   4   4       73.12       70.04      3.56 o 
 -11   4   4       15.18       16.69      2.64 o 
 -10   4   4       10.52        7.15      2.01 o 
  -9   4   4       46.13       45.22      3.29 o 
  -8   4   4       17.53       17.37      1.70 o 
  -7   4   4      455.42      431.43      5.85 o 
  -6   4   4      468.93      431.44      5.55 o 
  -5   4   4     1284.19     1174.00     13.33 o 
  -4   4   4     1184.55     1145.27     13.44 o 
  -3   4   4      507.81      535.01      6.34 o 
  -2   4   4      643.60      589.01      5.88 o 
  -1   4   4     2787.74     2959.10     29.57 o 
   0   4   4       89.01      111.11      1.99 o 
   1   4   4     1089.31     1171.30     10.42 o 
   2   4   4      116.14      107.81      2.23 o 
   3   4   4      312.50      329.45      2.95 o 
   4   4   4       63.87       65.67      2.00 o 
   5   4   4       17.07       18.30      1.58 o 
   6   4   4      269.44      286.62      4.02 o 
   7   4   4        6.37        7.54      1.41 o 
   8   4   4       70.49       69.79      2.56 o 
   9   4   4        8.92       10.53      1.90 o 
  10   4   4        0.12        0.34      1.55 o 
 -14   5   4        0.19       -0.18      1.85 o 
 -13   5   4        0.13        0.04      1.64 o 
 -12   5   4       30.75       27.11      5.40 o 
 -11   5   4        2.74        3.30      2.29 o 
 -10   5   4       59.52       57.82      3.01 o 
  -9   5   4       40.72       30.33      2.64 o 
  -8   5   4      216.61      193.37      5.82 o 
  -7   5   4       10.31       10.57      2.29 o 
  -6   5   4        8.26        7.25      1.65 o 
  -5   5   4      147.70      135.37      3.03 o 
  -4   5   4       27.41       25.84      1.67 o 
  -3   5   4      306.57      292.82      2.67 o 
  -2   5   4       21.66       26.31      2.34 o 
  -1   5   4      135.51      152.15      2.11 o 
   0   5   4      227.50      199.29      2.24 o 
   1   5   4      317.93      354.12      3.64 o 
   2   5   4       31.95       28.34      1.24 o 
   3   5   4      106.17      115.40      2.34 o 
   4   5   4        4.06        2.75      0.86 o 
   5   5   4      274.89      281.35      4.29 o 
   6   5   4        1.07        0.47      1.04 o 
   7   5   4       54.69       52.24      2.90 o 
   8   5   4        0.02        0.98      1.25 o 
   9   5   4       15.19       15.49      1.87 o 
  10   5   4        5.55        3.02      1.57 o 
 -13   6   4        1.02        4.85      2.54 o 
 -12   6   4        5.11        9.24      2.40 o 
 -11   6   4       90.17       92.84      3.03 o 
 -10   6   4      136.67      128.91      3.60 o 
  -9   6   4      189.79      197.15      3.98 o 
  -8   6   4       28.42       34.62      4.56 o 
  -7   6   4      257.19      253.09      4.06 o 
  -6   6   4      847.37      814.93     10.58 o 
  -5   6   4       17.44       20.75      2.38 o 
  -4   6   4      239.75      230.56      2.28 o 
  -3   6   4      197.26      180.07      3.46 o 
  -2   6   4      241.68      232.28      3.08 o 
  -1   6   4       22.22       18.75      1.15 o 
   0   6   4      137.13      146.81      1.95 o 
   1   6   4       59.59       55.34      3.28 o 
   2   6   4        0.39        1.15      0.68 o 
   3   6   4        7.25        6.36      0.86 o 
   4   6   4       11.33        8.90      1.11 o 
   5   6   4        0.02        3.36      1.19 o 
   6   6   4       14.62       19.77      1.67 o 
   7   6   4       25.36       28.00      2.76 o 
   8   6   4       22.08       21.77      2.29 o 
   9   6   4        0.69       -0.16      1.72 o 
 -12   7   4       13.59       11.32      2.54 o 
 -11   7   4       62.07       57.93      3.27 o 
 -10   7   4        2.31        2.57      1.76 o 
  -9   7   4       20.14       25.51      2.08 o 
  -8   7   4        3.83        0.28      1.24 o 
  -7   7   4       12.09        9.21      1.70 o 
  -6   7   4     2163.29     2185.22     29.92 o 
  -5   7   4      411.42      413.87      5.05 o 
  -4   7   4      300.90      310.97      2.91 o 
  -3   7   4       47.28       49.65      3.43 o 
  -2   7   4       57.91       69.61      2.19 o 
  -1   7   4      124.92      138.51      4.23 o 
   0   7   4      467.09      463.33      6.05 o 
   1   7   4       17.34       18.11      1.34 o 
   2   7   4       70.79       79.64      2.58 o 
   3   7   4        1.56        2.11      0.78 o 
   4   7   4       78.55       82.91      2.90 o 
   5   7   4       38.12       37.52      2.34 o 
   6   7   4      114.20      114.12      2.33 o 
   7   7   4       11.38       12.91      2.44 o 
   8   7   4        5.75        4.88      1.33 o 
   9   7   4       10.67        9.92      2.14 o 
 -11   8   4       42.77       51.91      3.55 o 
 -10   8   4        1.32        0.00      1.63 o 
  -9   8   4        0.71        2.40      1.42 o 
  -8   8   4        1.40       -0.06      1.42 o 
  -7   8   4       27.95       22.86      2.39 o 
  -6   8   4       21.80       30.09      2.62 o 
  -5   8   4        2.77        1.72      1.36 o 
  -4   8   4       33.38       32.92      1.63 o 
  -3   8   4       73.05       69.43      2.53 o 
  -2   8   4       38.07       40.27      2.08 o 
  -1   8   4      115.31      128.12      2.89 o 
   0   8   4      315.78      289.87      5.67 o 
   1   8   4        0.09        0.69      1.00 o 
   2   8   4       35.96       33.94      1.99 o 
   3   8   4       13.22       13.84      1.72 o 
   4   8   4       14.94       12.48      1.57 o 
   5   8   4       54.55       47.87      2.08 o 
   6   8   4        4.98        3.43      1.99 o 
   7   8   4        0.83        2.46      1.92 o 
   8   8   4        4.68        4.85      2.02 o 
 -10   9   4        6.56        7.64      2.41 o 
  -9   9   4        0.13        2.08      1.64 o 
  -8   9   4       64.90       66.96      3.52 o 
  -7   9   4        6.47        6.26      2.18 o 
  -6   9   4      124.23      129.68      2.48 o 
  -5   9   4      183.50      191.62      4.11 o 
  -4   9   4        4.34        5.23      1.69 o 
  -3   9   4       77.39       84.71      3.14 o 
  -2   9   4        1.09        0.40      1.13 o 
  -1   9   4       10.50       11.02      1.46 o 
   0   9   4       54.22       50.56      2.08 o 
   1   9   4        4.13        2.92      2.28 o 
   2   9   4       40.60       44.14      3.15 o 
   3   9   4        0.68        0.32      1.14 o 
   4   9   4        9.35        9.55      2.22 o 
   5   9   4       68.02       65.58      7.97 o 
   6   9   4      101.63      118.76      4.99 o 
  -9  10   4        9.49        8.80      4.92 o 
  -8  10   4        6.86        5.80      3.04 o 
  -7  10   4        0.06        0.85      1.85 o 
  -6  10   4       17.20       20.78      2.31 o 
  -5  10   4        8.22        5.24      1.82 o 
  -4  10   4        0.35        0.23      1.08 o 
  -3  10   4        2.63        2.83      1.60 o 
  -2  10   4        9.54        7.40      1.21 o 
  -1  10   4       32.99       36.44      1.93 o 
   0  10   4       49.35       48.88      2.70 o 
   1  10   4        7.25        3.39      2.04 o 
   2  10   4        1.78        1.41      1.68 o 
   3  10   4        1.32        1.32      1.74 o 
   4  10   4       13.58       12.14      2.82 o 
   5  10   4       18.32       14.78      3.58 o 
  -6  11   4       19.66       17.17      3.33 o 
  -5  11   4       40.58       36.86      4.91 o 
  -4  11   4        0.03       -0.15      2.38 o 
  -3  11   4       23.50       33.02      2.67 o 
  -2  11   4        0.04        2.54      3.32 o 
  -1  11   4       27.74       33.79      2.72 o 
   0  11   4        0.27        0.13      2.24 o 
   1  11   4        0.00       -1.46      2.90 o 
   2  11   4        0.43        1.20      2.33 o 
   3  11   4        0.21        2.57      2.80 o 
 -15   1   5       30.27       26.99      3.24 o 
 -14   1   5        3.45        2.68      2.37 o 
 -13   1   5       94.79      106.58      5.67 o 
 -12   1   5      311.95      318.29      7.86 o 
 -11   1   5      890.86      911.80     15.18 o 
 -10   1   5      202.60      199.70      4.89 o 
  -9   1   5      297.83      290.39      5.14 o 
  -8   1   5      368.01      387.74      5.37 o 
  -7   1   5       79.27       81.96      3.42 o 
  -6   1   5      471.65      443.59      4.88 o 
  -5   1   5     4044.97     4044.44     51.81 o 
  -4   1   5      189.12      176.53      2.25 o 
  -3   1   5    11890.32    12307.10    197.76 o 
  -2   1   5      173.38      124.57      2.71 o 
  -1   1   5      580.55      645.25      3.79 o 
   0   1   5      527.18      580.99      3.68 o 
   1   1   5      611.44      565.52      4.05 o 
   2   1   5       72.11      111.53      1.37 o 
   3   1   5      138.20      145.15      1.70 o 
   4   1   5      188.02      169.06      2.66 o 
   5   1   5      283.01      298.06      3.91 o 
   6   1   5      505.06      513.74      6.62 o 
   7   1   5      311.30      291.48      4.88 o 
   8   1   5       43.48       46.02      2.32 o 
   9   1   5       21.22       12.83      1.92 o 
  10   1   5        0.20        0.51      1.48 o 
  11   1   5        2.54        1.69      3.40 o 
 -15   2   5        1.22        0.61      2.66 o 
 -14   2   5       16.00       13.02      2.60 o 
 -13   2   5        0.03        1.86      2.47 o 
 -12   2   5      192.59      183.84      6.92 o 
 -11   2   5       56.36       45.12      3.15 o 
 -10   2   5       80.72       75.85      3.75 o 
  -9   2   5        0.90        0.68      1.47 o 
  -8   2   5      193.03      181.68      3.54 o 
  -7   2   5       37.73       46.20      2.02 o 
  -6   2   5      157.54      189.37      3.10 o 
  -5   2   5      437.46      452.41      4.56 o 
  -4   2   5      112.53      108.23      1.90 o 
  -3   2   5      202.99      196.04      2.23 o 
  -2   2   5       39.27       47.45      1.36 o 
  -1   2   5        5.82       12.13      0.36 o 
   0   2   5     2094.93     2218.85     15.67 o 
   1   2   5       76.66       79.73      1.42 o 
   2   2   5      122.00      112.27      1.83 o 
   3   2   5      175.55      188.51      2.36 o 
   4   2   5       20.67       17.70      1.10 o 
   5   2   5      461.41      413.43      4.48 o 
   6   2   5       34.39       39.34      3.36 o 
   7   2   5       18.63       21.69      1.77 o 
   8   2   5        0.04        0.12      1.41 o 
   9   2   5        1.00        0.02      1.71 o 
  10   2   5       12.01       11.94      2.07 o 
 -15   3   5       58.57       65.14      4.52 o 
 -14   3   5        0.01        3.60      2.27 o 
 -13   3   5       90.00       88.86      6.28 o 
 -12   3   5      194.13      203.20      6.35 o 
 -11   3   5        2.47        0.35      2.02 o 
 -10   3   5       56.22       57.54      3.38 o 
  -9   3   5      137.73      136.46      3.75 o 
  -8   3   5       12.95        9.45      1.52 o 
  -7   3   5      177.92      204.62      3.57 o 
  -6   3   5     4481.72     4615.47     64.55 o 
  -5   3   5     2757.31     2832.08     32.64 o 
  -4   3   5      109.84       77.90      1.41 o 
  -3   3   5      165.15      151.34      7.76 o 
  -2   3   5      297.29      342.43      4.49 o 
  -1   3   5      276.11      247.59      2.98 o 
   0   3   5      881.64      799.94      5.65 o 
   1   3   5        6.87       10.20      0.76 o 
   2   3   5      163.39      155.73      1.62 o 
   3   3   5      260.05      251.63      2.88 o 
   4   3   5      357.15      342.45      4.09 o 
   5   3   5       40.25       45.36      3.37 o 
   6   3   5     1600.58     1600.19     17.13 o 
   7   3   5        0.00       -0.12      1.38 o 
   8   3   5       37.69       35.26      1.99 o 
   9   3   5       33.03       32.13      2.32 o 
  10   3   5        4.15        6.20      2.13 o 
 -14   4   5        0.07       -0.71      2.29 o 
 -13   4   5        0.22        2.17      2.21 o 
 -12   4   5       63.57       66.51      5.00 o 
 -11   4   5      293.23      266.12      7.74 o 
 -10   4   5        0.89       -0.65      1.63 o 
  -9   4   5      144.41      140.35      3.80 o 
  -8   4   5        2.42        0.93      1.43 o 
  -7   4   5       12.10       18.69      1.81 o 
  -6   4   5      135.34      157.76      4.15 o 
  -5   4   5      841.51      809.02      8.04 o 
  -4   4   5       18.01       17.46      2.27 o 
  -3   4   5      167.97      190.16      3.28 o 
  -2   4   5      403.55      365.73      6.08 o 
  -1   4   5     2065.58     2217.08     21.80 o 
   0   4   5       38.30       43.78      0.98 o 
   1   4   5      180.19      192.73      1.92 o 
   2   4   5       16.07       14.17      0.91 o 
   3   4   5       12.36       11.63      1.16 o 
   4   4   5      297.16      289.89      3.70 o 
   5   4   5       26.98       34.75      3.32 o 
   6   4   5      160.52      161.38      2.97 o 
   7   4   5        6.56        5.45      1.44 o 
   8   4   5       23.40       23.11      2.08 o 
   9   4   5       18.23       17.37      2.16 o 
  10   4   5        1.06       -0.38      1.76 o 
 -14   5   5        0.12        0.96      1.98 o 
 -13   5   5        1.60       -1.54      2.27 o 
 -12   5   5       11.17        8.64      2.72 o 
 -11   5   5       34.16       39.42      2.74 o 
 -10   5   5        0.58        1.43      1.57 o 
  -9   5   5        7.12        6.99      2.46 o 
  -8   5   5      176.09      176.47      4.16 o 
  -7   5   5      257.70      278.73      5.27 o 
  -6   5   5     2016.61     2033.76     26.52 o 
  -5   5   5      163.76      166.85      3.54 o 
  -4   5   5      705.81      718.49     10.58 o 
  -3   5   5      238.13      250.46      4.32 o 
  -2   5   5        5.80        8.33      1.08 o 
  -1   5   5       72.19       64.92      1.50 o 
   0   5   5      429.77      404.56      4.21 o 
   1   5   5       11.75        7.09      0.65 o 
   2   5   5       53.66       41.46      1.80 o 
   3   5   5      460.41      453.88      4.33 o 
   4   5   5      135.99      147.28      2.61 o 
   5   5   5      433.80      430.22      5.37 o 
   6   5   5      130.88      125.31      2.90 o 
   7   5   5        3.70        3.95      1.51 o 
   8   5   5       49.93       56.45      2.53 o 
   9   5   5        9.69        9.76      1.93 o 
 -13   6   5        0.17        3.33      2.13 o 
 -12   6   5        0.26        1.54      1.55 o 
 -11   6   5        5.48        6.05      1.67 o 
 -10   6   5        1.15        1.63      1.69 o 
  -9   6   5       45.58       38.88      2.34 o 
  -8   6   5        7.18        7.72      2.18 o 
  -7   6   5      294.90      280.37      3.72 o 
  -6   6   5      214.84      224.31      3.61 o 
  -5   6   5       29.07       27.65      1.65 o 
  -4   6   5       31.13       33.40      1.04 o 
  -3   6   5       54.76       54.88      1.91 o 
  -2   6   5        4.30        4.73      1.22 o 
  -1   6   5        3.37        4.76      1.03 o 
   0   6   5      300.92      304.84      4.78 o 
   1   6   5        5.37        7.13      1.24 o 
   2   6   5       78.14       71.97      1.27 o 
   3   6   5       39.10       40.53      1.66 o 
   4   6   5        0.03        0.23      0.73 o 
   5   6   5       58.11       63.28      3.74 o 
   6   6   5       49.02       52.46      2.92 o 
   7   6   5        0.34        1.59      1.33 o 
   8   6   5        1.50        0.78      1.50 o 
   9   6   5        3.86        4.56      1.81 o 
 -13   7   5        5.38        2.85      2.12 o 
 -12   7   5        5.13        5.44      2.08 o 
 -11   7   5       36.97       37.44      2.45 o 
 -10   7   5        8.37       11.96      1.84 o 
  -9   7   5        7.37        8.45      1.39 o 
  -8   7   5       48.24       45.07      5.29 o 
  -7   7   5       16.72       17.44      1.48 o 
  -6   7   5     1402.51     1382.50     17.56 o 
  -5   7   5      405.31      395.72      6.24 o 
  -4   7   5       76.45       72.94      2.54 o 
  -3   7   5       15.85       18.81      1.39 o 
  -2   7   5        8.77        8.83      1.30 o 
  -1   7   5       67.19       58.57      2.63 o 
   0   7   5       67.91       61.41      1.86 o 
   1   7   5       31.85       30.19      2.73 o 
   2   7   5        6.66        6.52      1.23 o 
   3   7   5       42.62       36.61      1.51 o 
   4   7   5        8.57        7.61      1.46 o 
   5   7   5       65.75       64.16      2.08 o 
   6   7   5       18.03       20.07      2.01 o 
   7   7   5        4.44        5.09      1.45 o 
   8   7   5        0.41        3.38      1.39 o 
 -12   8   5        0.89        1.15      2.44 o 
 -11   8   5        0.10        0.03      1.60 o 
 -10   8   5        2.36        2.11      2.28 o 
  -9   8   5        6.71        9.00      2.51 o 
  -8   8   5        9.47       16.30      1.93 o 
  -7   8   5        6.73       12.50      1.30 o 
  -6   8   5      143.35      143.32      2.19 o 
  -5   8   5       35.54       39.81      1.28 o 
  -4   8   5       10.30        9.80      1.87 o 
  -3   8   5       21.77       23.01      1.67 o 
  -2   8   5        8.80       14.19      1.36 o 
  -1   8   5       40.60       47.81      1.75 o 
   0   8   5      193.86      212.48      4.62 o 
   1   8   5       49.62       56.03      1.65 o 
   2   8   5       11.54       14.22      1.84 o 
   3   8   5        5.86        6.02      1.22 o 
   4   8   5        0.09       -0.90      0.90 o 
   5   8   5        0.25        0.33      1.53 o 
   6   8   5        4.74        2.71      1.26 o 
   7   8   5        5.58       10.88      4.28 o 
 -10   9   5        0.16       -0.79      1.62 o 
  -9   9   5        2.30        3.23      2.23 o 
  -8   9   5       12.12       11.56      2.01 o 
  -7   9   5       52.97       50.37      2.04 o 
  -6   9   5       18.48        9.28      2.64 o 
  -5   9   5       47.29       50.87      2.37 o 
  -4   9   5       20.31       19.79      1.98 o 
  -3   9   5       19.67       17.28      2.25 o 
  -2   9   5       21.92       23.01      1.91 o 
  -1   9   5       12.24        8.02      1.28 o 
   0   9   5        0.07       -0.30      1.27 o 
   1   9   5       15.19       16.08      1.91 o 
   2   9   5       13.69       12.10      1.49 o 
   3   9   5        1.40        1.87      2.01 o 
   4   9   5        4.26        5.15      2.19 o 
   5   9   5        5.31        7.20      3.33 o 
   6   9   5       21.52       21.75      3.09 o 
  -9  10   5        5.77        5.86      1.88 o 
  -8  10   5        0.73       -0.26      2.39 o 
  -7  10   5        1.02        0.45      1.97 o 
  -6  10   5        0.23        2.36      2.16 o 
  -5  10   5       66.67       73.45      3.01 o 
  -4  10   5        2.28        4.99      1.28 o 
  -3  10   5       20.55       17.18      1.66 o 
  -2  10   5       86.81       91.92      3.13 o 
  -1  10   5        2.78        0.43      1.45 o 
   0  10   5       14.24       12.82      2.15 o 
   1  10   5        4.12        1.90      2.08 o 
   2  10   5        8.59       10.12      2.54 o 
   3  10   5        1.06        1.72      1.47 o 
   4  10   5        1.63        3.45      2.17 o 
  -6  11   5        5.42       10.11      2.67 o 
  -5  11   5        0.40        2.52      2.90 o 
  -4  11   5        0.58       -1.44      2.99 o 
  -3  11   5        4.26        1.03      1.17 o 
  -2  11   5        0.00       -0.94      1.53 o 
  -1  11   5        0.11       -0.11      1.47 o 
   0  11   5        0.13        2.65      1.87 o 
   1  11   5        1.23       -0.62      2.05 o 
   2  11   5        2.19        1.82      1.89 o 
 -16   0   6       55.07       76.71     10.43 o 
 -15   0   6       12.96       13.93      4.99 o 
 -14   0   6       12.58       26.85      4.03 o 
 -13   0   6        1.07        1.91      2.71 o 
 -12   0   6      194.86      195.35      8.25 o 
 -11   0   6      441.76      500.10     18.32 o 
 -10   0   6        6.62        5.54      2.38 o 
  -9   0   6        1.52        3.49      2.44 o 
  -8   0   6      239.14      225.33      5.71 o 
  -7   0   6      227.68      227.15      8.85 o 
  -6   0   6      253.69      257.73      4.08 o 
  -5   0   6     1885.60     1843.28     26.97 o 
  -4   0   6     2652.59     2347.63     33.77 o 
  -3   0   6        3.29        7.33      0.79 o 
  -2   0   6       21.74       48.12      2.41 o 
  -1   0   6     2004.04     1908.34     24.64 o 
   0   0   6      370.43      347.65      5.47 o 
   1   0   6     6530.03     6711.82    100.41 o 
   2   0   6      876.39      850.52     18.85 o 
   3   0   6      130.47      183.48      2.87 o 
   4   0   6      189.37      192.54      6.71 o 
   5   0   6      532.59      546.03      9.81 o 
   6   0   6        2.28        4.02      1.82 o 
   7   0   6      307.06      311.22      6.79 o 
   8   0   6       21.90       17.70      3.04 o 
   9   0   6        7.32        7.31      2.53 o 
  10   0   6       19.38       12.48      3.07 o 
 -16   1   6        0.37        1.15      3.04 o 
 -15   1   6        2.76        5.34      2.65 o 
 -14   1   6       17.70       17.99      2.72 o 
 -13   1   6       75.05       69.45      6.24 o 
 -12   1   6      558.11      548.25     10.73 o 
 -11   1   6      108.55      127.59      4.14 o 
 -10   1   6        2.49        3.91      1.74 o 
  -9   1   6      370.60      349.41      5.63 o 
  -8   1   6       97.05       80.95      2.36 o 
  -7   1   6       83.19      132.09      2.81 o 
  -6   1   6       35.46       64.76      1.71 o 
  -5   1   6      689.69      628.19      5.73 o 
  -4   1   6       79.99       84.51      1.32 o 
  -3   1   6     2526.84     2433.37     33.27 o 
  -2   1   6      832.90      828.75      6.76 o 
  -1   1   6      542.06      539.71      5.65 o 
   0   1   6     2234.51     2259.26     16.38 o 
   1   1   6      747.25      697.40      4.57 o 
   2   1   6      118.96      165.18      2.26 o 
   3   1   6       53.43       46.31      1.25 o 
   4   1   6        7.15        3.96      1.01 o 
   5   1   6        1.62        1.92      1.01 o 
   6   1   6      129.25      118.17      2.66 o 
   7   1   6       43.35       45.38      2.20 o 
   8   1   6       36.99       42.85      2.93 o 
   9   1   6        1.88       -0.93      1.56 o 
  10   1   6        0.86        1.31      1.84 o 
 -15   2   6       32.99       30.72      3.55 o 
 -14   2   6       24.27       22.33      3.12 o 
 -13   2   6       41.32       48.15      3.43 o 
 -12   2   6       29.51       20.24      2.46 o 
 -11   2   6        2.54        4.05      2.08 o 
 -10   2   6      156.83      157.69      4.05 o 
  -9   2   6      325.00      332.89      5.38 o 
  -8   2   6      852.48      841.41      9.43 o 
  -7   2   6      985.45      925.88      9.54 o 
  -6   2   6     4254.19     4615.74     62.51 o 
  -5   2   6      534.57      416.03      4.70 o 
  -4   2   6     3197.13     3263.90     36.41 o 
  -3   2   6      162.06      193.24      1.74 o 
  -2   2   6      242.62      212.23      2.12 o 
  -1   2   6       43.32       34.84      0.66 o 
   0   2   6     1340.73     1266.41      8.16 o 
   1   2   6       42.89       42.85      1.39 o 
   2   2   6      547.83      525.59      4.10 o 
   3   2   6       11.93       15.11      1.32 o 
   4   2   6      477.92      476.82      4.77 o 
   5   2   6       38.60       38.21      1.79 o 
   6   2   6      195.42      198.31      3.30 o 
   7   2   6       58.46       66.20      2.54 o 
   8   2   6        1.24        0.13      1.22 o 
   9   2   6       42.64       48.25      2.59 o 
  10   2   6        0.06       -0.25      1.50 o 
 -15   3   6       14.97       12.84      3.13 o 
 -14   3   6        0.02        0.03      2.51 o 
 -13   3   6       45.41       49.54      3.17 o 
 -12   3   6       64.01       60.17      3.17 o 
 -11   3   6      313.09      274.08      5.83 o 
 -10   3   6       19.23       20.19      1.98 o 
  -9   3   6       28.38       38.09      2.22 o 
  -8   3   6       54.10       53.43      2.83 o 
  -7   3   6        9.69        9.86      1.98 o 
  -6   3   6       96.53      106.86      4.32 o 
  -5   3   6        0.26        1.79      1.38 o 
  -4   3   6       17.27       19.06      1.14 o 
  -3   3   6      352.61      358.03      3.68 o 
  -2   3   6      264.74      257.18      1.92 o 
  -1   3   6      152.39      196.02      1.76 o 
   0   3   6     5351.23     5641.21     60.16 o 
   1   3   6      267.05      279.04      3.60 o 
   2   3   6       96.60      104.17      2.27 o 
   3   3   6        7.44        6.92      0.92 o 
   4   3   6      126.44      126.48      2.57 o 
   5   3   6      178.90      176.88      3.01 o 
   6   3   6      911.92      868.32      9.74 o 
   7   3   6        3.53        3.74      1.41 o 
   8   3   6        6.27        6.10      1.47 o 
   9   3   6        0.81        2.52      1.67 o 
 -15   4   6       32.26       33.79      4.27 o 
 -14   4   6       31.79       28.51      4.35 o 
 -13   4   6        3.68        5.53      2.77 o 
 -12   4   6       28.61       32.15      3.82 o 
 -11   4   6       17.86       11.63      2.29 o 
 -10   4   6       60.22       60.08      2.87 o 
  -9   4   6       44.87       45.23      5.24 o 
  -8   4   6      320.71      329.50      4.66 o 
  -7   4   6      132.91      119.14      2.59 o 
  -6   4   6      496.69      563.20      5.95 o 
  -5   4   6     2047.62     2011.56     25.00 o 
  -4   4   6       37.14       41.93      1.37 o 
  -3   4   6      122.29      132.56      1.40 o 
  -2   4   6      160.89      163.88      2.81 o 
  -1   4   6       47.19       53.03      1.18 o 
   0   4   6      611.81      598.33      4.69 o 
   1   4   6      258.64      260.12      2.25 o 
   2   4   6      944.89      955.83      8.33 o 
   3   4   6       87.08       88.73      2.07 o 
   4   4   6      259.17      243.57      3.82 o 
   5   4   6        9.92       13.05      1.39 o 
   6   4   6       42.27       40.64      1.98 o 
   7   4   6       30.89       29.60      2.24 o 
   8   4   6        6.52        4.51      1.42 o 
   9   4   6        2.61        0.77      1.39 o 
 -14   5   6        4.85        7.13      2.77 o 
 -13   5   6       14.02       15.42      2.78 o 
 -12   5   6        3.06        3.52      1.95 o 
 -11   5   6      391.93      347.62      6.42 o 
 -10   5   6       16.60       13.87      2.59 o 
  -9   5   6      196.28      176.70      4.88 o 
  -8   5   6       66.78       57.47      2.25 o 
  -7   5   6       75.94       77.04      3.26 o 
  -6   5   6      380.19      347.82      5.23 o 
  -5   5   6       13.43       14.27      2.37 o 
  -4   5   6      393.88      362.33      4.37 o 
  -3   5   6      111.95      104.70      3.04 o 
  -2   5   6       18.50       24.32      1.23 o 
  -1   5   6       24.64       27.57      1.08 o 
   0   5   6      103.59       89.67      1.51 o 
   1   5   6        8.99        9.46      0.71 o 
   2   5   6      172.98      173.87      2.22 o 
   3   5   6        0.32        0.52      0.79 o 
   4   5   6       24.55       28.99      3.23 o 
   5   5   6       88.51       97.16      2.98 o 
   6   5   6       17.37       16.39      1.43 o 
   7   5   6        2.45        0.16      1.24 o 
   8   5   6       15.38       16.54      1.67 o 
   9   5   6        0.39       -1.49      1.49 o 
 -14   6   6       14.23       12.02      2.57 o 
 -13   6   6        2.96        3.31      1.91 o 
 -12   6   6       21.54       24.26      2.64 o 
 -11   6   6       12.08       16.08      2.25 o 
 -10   6   6      231.49      222.34      5.78 o 
  -9   6   6        8.95        9.99      1.87 o 
  -8   6   6       67.67       69.04      3.58 o 
  -7   6   6       26.35       30.14      3.56 o 
  -6   6   6      203.64      194.38      6.23 o 
  -5   6   6     4444.59     4470.67     59.09 o 
  -4   6   6       62.02       68.23      3.15 o 
  -3   6   6      194.06      190.11      4.80 o 
  -2   6   6       42.41       46.42      1.32 o 
  -1   6   6       69.85       60.38      1.40 o 
   0   6   6      200.54      205.31      4.35 o 
   1   6   6       34.51       31.99      1.46 o 
   2   6   6       53.30       57.81      2.79 o 
   3   6   6        1.36        0.42      0.95 o 
   4   6   6        5.31        4.11      1.02 o 
   5   6   6        7.98        6.31      1.33 o 
   6   6   6        0.00        2.09      1.32 o 
   7   6   6       13.76       12.10      1.77 o 
   8   6   6        2.15        1.87      1.64 o 
 -13   7   6        1.85        8.00      2.25 o 
 -12   7   6       53.11       50.70      6.18 o 
 -11   7   6        0.50        2.14      2.02 o 
 -10   7   6        1.90        2.16      1.51 o 
  -9   7   6        0.05       -1.21      1.52 o 
  -8   7   6        7.97        6.66      1.32 o 
  -7   7   6        2.12        2.01      1.42 o 
  -6   7   6       64.11       61.45      3.60 o 
  -5   7   6      137.29      138.45      2.68 o 
  -4   7   6       40.78       39.52      4.00 o 
  -3   7   6       12.91       16.47      1.74 o 
  -2   7   6      103.07       90.98      2.16 o 
  -1   7   6        0.33        2.32      1.26 o 
   0   7   6        7.47       16.52      2.03 o 
   1   7   6        3.81        7.89      1.09 o 
   2   7   6       71.01       72.23      2.63 o 
   3   7   6       56.06       55.13      4.07 o 
   4   7   6        3.51        2.76      1.33 o 
   5   7   6       23.34       18.86      2.44 o 
   6   7   6        6.17        6.00      1.25 o 
   7   7   6        0.52        0.62      1.30 o 
 -12   8   6        7.78        8.98      2.05 o 
 -11   8   6        0.42       -0.15      1.75 o 
 -10   8   6        2.94        3.17      1.58 o 
  -9   8   6        0.10        3.65      1.85 o 
  -8   8   6       26.73       24.70      1.79 o 
  -7   8   6       18.52       19.19      1.25 o 
  -6   8   6      107.43      106.83      2.36 o 
  -5   8   6        1.46        1.53      1.48 o 
  -4   8   6       49.36       44.93      3.42 o 
  -3   8   6      170.97      172.97      4.79 o 
  -2   8   6        0.00       -0.27      0.81 o 
  -1   8   6      115.67      104.36      2.42 o 
   0   8   6       46.01       52.40      4.61 o 
   1   8   6        0.74        1.64      1.06 o 
   2   8   6       57.15       52.47      2.77 o 
   3   8   6       28.49       27.32      1.62 o 
   4   8   6       15.77       12.71      1.46 o 
   5   8   6       10.54       10.71      2.16 o 
   6   8   6       30.34       24.50      3.75 o 
 -11   9   6       20.72       18.42      2.80 o 
 -10   9   6        3.36       -0.73      2.31 o 
  -9   9   6        5.14        9.13      2.32 o 
  -8   9   6        2.90        4.33      1.29 o 
  -7   9   6        5.18        5.76      1.70 o 
  -6   9   6      105.98      106.99      3.04 o 
  -5   9   6        7.80        5.57      2.10 o 
  -4   9   6       42.54       45.60      2.90 o 
  -3   9   6        0.05       -0.27      1.21 o 
  -2   9   6        1.39        1.38      1.22 o 
  -1   9   6        0.84        1.74      1.23 o 
   0   9   6       27.41       18.62      2.97 o 
   1   9   6       18.37       12.96      3.66 o 
   2   9   6        1.39        1.17      1.28 o 
   3   9   6       38.64       49.41      2.49 o 
   4   9   6       17.62       15.12      5.20 o 
   5   9   6        1.27        2.73      2.01 o 
  -9  10   6        1.38        1.70      2.27 o 
  -8  10   6        0.27        0.59      1.88 o 
  -7  10   6        1.27        8.11      4.52 o 
  -6  10   6        2.17        2.89      2.04 o 
  -5  10   6        0.02        1.13      1.36 o 
  -4  10   6        3.38        4.32      1.88 o 
  -3  10   6        2.20        1.73      1.54 o 
  -2  10   6        1.85        0.45      0.99 o 
  -1  10   6        4.41        4.61      1.35 o 
   0  10   6        2.92        0.81      1.20 o 
   1  10   6       29.01       25.19      2.26 o 
   2  10   6        4.86        3.53      2.05 o 
   3  10   6        0.14        1.38      1.39 o 
  -6  11   6       18.09       22.23      2.96 o 
  -5  11   6        0.00        0.85      1.68 o 
  -4  11   6        4.24        4.44      2.75 o 
  -3  11   6        0.00        2.77      1.75 o 
  -2  11   6        4.35        6.50      1.62 o 
  -1  11   6        0.58       -1.00      2.28 o 
   0  11   6       15.12       15.28      2.29 o 
   1  11   6        8.05        5.26      2.39 o 
 -16   1   7       47.91       54.32      3.99 o 
 -15   1   7       38.35       31.42      5.38 o 
 -14   1   7      107.13      117.29      4.34 o 
 -13   1   7       97.03       93.64      7.78 o 
 -12   1   7      438.61      440.98     13.01 o 
 -11   1   7     2372.52     2381.41     35.37 o 
 -10   1   7      334.99      348.58      5.57 o 
  -9   1   7      933.44      869.37     10.89 o 
  -8   1   7       97.13      119.76      2.60 o 
  -7   1   7      799.64      782.84      7.78 o 
  -6   1   7     3396.61     3382.49     41.08 o 
  -5   1   7      740.15      827.51      7.28 o 
  -4   1   7     3757.94     3689.76     41.71 o 
  -3   1   7       53.89       49.47      1.47 o 
  -2   1   7       47.13       44.48      0.90 o 
  -1   1   7     2995.37     3255.62     26.41 o 
   0   1   7     1644.59     1594.94     11.46 o 
   1   1   7      336.46      324.38      2.51 o 
   2   1   7      382.73      379.54      3.53 o 
   3   1   7      258.34      281.74      5.43 o 
   4   1   7       20.75       20.04      1.32 o 
   5   1   7      609.78      596.89      6.48 o 
   6   1   7      240.53      215.66      6.20 o 
   7   1   7       28.38       29.28      2.05 o 
   8   1   7       20.12       15.39      1.91 o 
   9   1   7        6.14        7.17      1.85 o 
 -16   2   7       13.89       13.52      3.04 o 
 -15   2   7        2.37        5.86      3.51 o 
 -14   2   7       20.26       26.89      3.13 o 
 -13   2   7        6.99        8.99      2.39 o 
 -12   2   7        7.58       13.76      3.90 o 
 -11   2   7       31.98       33.74      3.03 o 
 -10   2   7       45.60       39.73      2.85 o 
  -9   2   7       63.30       68.86      2.57 o 
  -8   2   7      272.30      318.17      4.66 o 
  -7   2   7        7.80        5.52      0.97 o 
  -6   2   7     1277.78     1361.29     13.95 o 
  -5   2   7      795.73      952.08     11.77 o 
  -4   2   7      307.30      300.30      3.19 o 
  -3   2   7       32.64       38.00      1.04 o 
  -2   2   7       28.27       30.42      0.86 o 
  -1   2   7      554.14      590.51      4.22 o 
   0   2   7     1522.98     1494.39     10.80 o 
   1   2   7       21.78       22.55      1.22 o 
   2   2   7        4.80        4.69      0.69 o 
   3   2   7       49.88       54.99      2.14 o 
   4   2   7      171.11      180.07      3.26 o 
   5   2   7      152.59      148.55      2.54 o 
   6   2   7       93.39       82.33      3.45 o 
   7   2   7        3.13        0.79      1.84 o 
   8   2   7        0.07        0.13      1.35 o 
   9   2   7       14.30       14.45      1.84 o 
 -15   3   7        4.36        6.53      4.73 o 
 -14   3   7        4.03        5.12      2.72 o 
 -13   3   7        2.72        3.42      2.19 o 
 -12   3   7      306.70      281.62      6.73 o 
 -11   3   7        8.78        9.22      2.00 o 
 -10   3   7        0.02        2.95      1.78 o 
  -9   3   7      242.70      222.53      3.99 o 
  -8   3   7       72.97       67.31      2.64 o 
  -7   3   7        1.62        3.19      1.20 o 
  -6   3   7        0.21        0.39      0.97 o 
  -5   3   7      295.53      282.67      5.65 o 
  -4   3   7      737.18      744.70      9.25 o 
  -3   3   7      423.77      448.75      3.27 o 
  -2   3   7      669.85      647.99      4.21 o 
  -1   3   7        6.65        3.94      0.43 o 
   0   3   7     3925.34     4145.41     41.11 o 
   1   3   7      168.78      156.53      2.75 o 
   2   3   7       56.21       64.50      1.63 o 
   3   3   7      921.47      912.35      8.73 o 
   4   3   7       28.53       33.42      1.61 o 
   5   3   7      159.04      152.90      3.03 o 
   6   3   7       47.95       48.23      1.99 o 
   7   3   7        0.75        1.82      1.58 o 
   8   3   7       43.37       52.89      4.88 o 
   9   3   7        3.44        2.60      1.97 o 
 -15   4   7        0.14        1.87      2.85 o 
 -14   4   7        8.34       11.46      3.19 o 
 -13   4   7       12.66       16.75      2.58 o 
 -12   4   7        8.52        8.00      2.37 o 
 -11   4   7       88.91       86.63      3.37 o 
 -10   4   7       36.39       28.44      3.54 o 
  -9   4   7        2.24        1.95      1.38 o 
  -8   4   7      232.27      228.47      3.60 o 
  -7   4   7        1.75        1.59      1.12 o 
  -6   4   7      286.93      340.72      4.16 o 
  -5   4   7      637.71      614.05      8.69 o 
  -4   4   7        7.57        6.81      0.81 o 
  -3   4   7      310.14      312.76      3.18 o 
  -2   4   7        3.43        7.81      0.59 o 
  -1   4   7      341.67      390.27      3.52 o 
   0   4   7      275.75      249.51      2.35 o 
   1   4   7      386.99      341.40      3.40 o 
   2   4   7       46.92       49.66      1.99 o 
   3   4   7      110.73      106.76      2.54 o 
   4   4   7      109.59      112.93      2.32 o 
   5   4   7       45.04       47.91      2.36 o 
   6   4   7        4.77        5.39      1.22 o 
   7   4   7       14.29       11.48      1.68 o 
   8   4   7       10.22        9.83      1.70 o 
 -15   5   7        0.03        0.80      2.92 o 
 -14   5   7        3.95        6.62      2.88 o 
 -13   5   7        0.31        2.13      2.40 o 
 -12   5   7        0.48        0.69      1.89 o 
 -11   5   7        0.03       -1.08      1.80 o 
 -10   5   7       11.63        8.43      1.86 o 
  -9   5   7      200.74      195.59      4.70 o 
  -8   5   7        9.93       10.91      1.61 o 
  -7   5   7     1174.01     1152.95     13.39 o 
  -6   5   7       16.59       18.69      2.98 o 
  -5   5   7      520.32      503.50      5.14 o 
  -4   5   7       46.46       50.96      1.51 o 
  -3   5   7        0.97        3.20      0.92 o 
  -2   5   7        2.77        3.47      0.81 o 
  -1   5   7        1.03        3.07      0.65 o 
   0   5   7      268.34      245.31      3.12 o 
   1   5   7      278.62      278.88      3.39 o 
   2   5   7      389.27      411.75      3.84 o 
   3   5   7       11.75        9.17      0.92 o 
   4   5   7       28.92       26.27      1.67 o 
   5   5   7        5.13        2.59      0.98 o 
   6   5   7        7.41       11.12      1.41 o 
   7   5   7       47.60       57.50      3.62 o 
   8   5   7        0.13       -0.72      1.42 o 
 -14   6   7        3.17        4.35      2.53 o 
 -13   6   7        0.28        4.17      2.18 o 
 -12   6   7        2.37        2.29      1.89 o 
 -11   6   7        3.16        3.62      2.26 o 
 -10   6   7       10.18       12.21      2.34 o 
  -9   6   7        9.62       12.74      1.76 o 
  -8   6   7      129.67      120.75      4.01 o 
  -7   6   7        0.02       -1.62      1.90 o 
  -6   6   7     1307.90     1272.37     17.70 o 
  -5   6   7        3.26        4.42      1.01 o 
  -4   6   7      150.87      142.13      3.43 o 
  -3   6   7      164.48      161.84      2.41 o 
  -2   6   7        0.21        0.97      0.67 o 
  -1   6   7      118.13      131.26      2.33 o 
   0   6   7      233.06      230.26      5.09 o 
   1   6   7       14.58       19.94      1.45 o 
   2   6   7       94.58       95.30      2.65 o 
   3   6   7        9.69        9.12      1.65 o 
   4   6   7       33.21       35.54      2.19 o 
   5   6   7        2.98        2.12      1.13 o 
   6   6   7        2.39        2.46      1.50 o 
   7   6   7       13.12       10.08      1.60 o 
 -13   7   7        0.04        0.30      1.62 o 
 -12   7   7        5.67        3.44      1.71 o 
 -11   7   7        9.67       10.78      2.22 o 
 -10   7   7        0.50       -0.53      1.19 o 
  -9   7   7       60.35       61.46      2.44 o 
  -8   7   7        3.54        3.34      1.18 o 
  -7   7   7       75.05       72.28      1.98 o 
  -6   7   7      194.25      205.05      3.07 o 
  -5   7   7      184.74      176.13      3.98 o 
  -4   7   7       21.05       23.16      1.97 o 
  -3   7   7        1.72        2.14      1.24 o 
  -2   7   7        9.78       11.71      1.08 o 
  -1   7   7       32.65       23.15      2.01 o 
   0   7   7      277.13      245.28      4.24 o 
   1   7   7       33.24       38.46      2.05 o 
   2   7   7       45.20       38.55      2.31 o 
   3   7   7       29.61       27.50      1.27 o 
   4   7   7        0.32        0.91      0.99 o 
   5   7   7        0.26        0.79      1.32 o 
   6   7   7        0.03        1.25      1.05 o 
   7   7   7        2.51        3.70      1.65 o 
 -12   8   7       21.70       21.71      3.09 o 
 -11   8   7       45.91       50.62      8.15 o 
 -10   8   7       40.07       40.94      3.72 o 
  -9   8   7        5.07        4.52      1.51 o 
  -8   8   7       70.15       75.88      5.70 o 
  -7   8   7        6.57       10.58      1.31 o 
  -6   8   7      641.62      617.66     11.51 o 
  -5   8   7      294.97      320.15      6.16 o 
  -4   8   7        4.16        3.73      1.55 o 
  -3   8   7       60.86       62.71      2.05 o 
  -2   8   7       57.12       54.17      2.29 o 
  -1   8   7       53.87       60.87      2.03 o 
   0   8   7      255.15      210.37      4.51 o 
   1   8   7        0.45       -0.37      1.16 o 
   2   8   7       59.18       63.64      2.87 o 
   3   8   7        1.21        0.88      1.42 o 
   4   8   7       40.50       53.72      3.15 o 
   5   8   7        3.02        1.71      2.15 o 
   6   8   7       41.60       41.24      3.86 o 
 -11   9   7       57.80       65.18      4.76 o 
 -10   9   7        0.02        0.30      2.24 o 
  -9   9   7       25.74       21.72      2.71 o 
  -8   9   7        0.78        0.74      2.37 o 
  -7   9   7        1.07        0.36      1.43 o 
  -6   9   7       52.03       49.55      2.29 o 
  -5   9   7      130.54      146.89      3.37 o 
  -4   9   7       20.22       17.66      1.96 o 
  -3   9   7       48.95       51.44      1.71 o 
  -2   9   7       40.59       34.22      2.57 o 
  -1   9   7        1.90        0.24      1.28 o 
   0   9   7        8.85        5.42      1.62 o 
   1   9   7        6.53        3.80      1.95 o 
   2   9   7        0.09        0.02      1.17 o 
   3   9   7        7.96        6.21      2.62 o 
   4   9   7        5.71        5.13      2.06 o 
  -9  10   7        1.19        3.44      3.75 o 
  -8  10   7        6.23        9.08      1.73 o 
  -7  10   7        3.10        6.45      1.61 o 
  -6  10   7       34.44       33.12      2.12 o 
  -5  10   7      131.23      151.80      4.18 o 
  -4  10   7       12.08        9.70      1.64 o 
  -3  10   7       23.07       27.57      1.95 o 
  -2  10   7       13.86       13.50      1.78 o 
  -1  10   7       59.22       71.23      2.54 o 
   0  10   7        2.13        3.73      1.34 o 
   1  10   7        8.86        5.86      2.08 o 
   2  10   7       11.24        9.45      2.26 o 
   3  10   7        0.71        3.13      1.73 o 
  -6  11   7        7.24        4.69      3.18 o 
  -5  11   7        1.74        1.47      2.10 o 
  -4  11   7       11.43       11.88      2.32 o 
  -3  11   7        1.48        1.46      1.29 o 
  -2  11   7        2.02        4.53      1.64 o 
  -1  11   7        9.99        8.45      1.63 o 
   0  11   7       17.72       15.38      2.90 o 
 -16   0   8        0.31        0.32      3.85 o 
 -15   0   8       13.33       18.56      7.88 o 
 -14   0   8       52.83       25.21      6.70 o 
 -13   0   8      207.94      216.37      7.13 o 
 -12   0   8      133.49      136.54      8.88 o 
 -11   0   8     4270.38     4010.63     88.92 o 
 -10   0   8      126.43      150.62      4.67 o 
  -9   0   8      770.69      681.67     15.58 o 
  -8   0   8     1155.95     1133.66     16.88 o 
  -7   0   8      106.58       93.59      2.46 o 
  -6   0   8      632.29      591.14     10.61 o 
  -5   0   8     1477.67     1474.64     24.64 o 
  -4   0   8       11.19        5.50      0.57 o 
  -3   0   8      359.74      259.39      4.87 o 
  -2   0   8     1188.96     1158.96     12.71 o 
  -1   0   8       18.49       10.08      0.71 o 
   0   0   8     3170.92     3359.05     40.30 o 
   1   0   8     1071.22     1063.98     11.26 o 
   2   0   8       17.72       26.36      1.32 o 
   3   0   8       68.13       58.73      2.64 o 
   4   0   8      122.43      111.02      3.72 o 
   5   0   8       72.76       91.42      2.96 o 
   6   0   8      155.73      156.41      7.62 o 
   7   0   8       56.70       41.71      4.37 o 
   8   0   8       33.46       39.75      7.00 o 
   9   0   8        0.63       -0.20      2.70 o 
 -16   1   8        3.19        5.45      2.76 o 
 -15   1   8       44.65       49.23      5.18 o 
 -14   1   8        1.82        2.53      2.81 o 
 -13   1   8       30.92       38.65      5.06 o 
 -12   1   8      461.30      458.55      8.23 o 
 -11   1   8       36.54       42.40      4.28 o 
 -10   1   8        7.91        5.59      1.67 o 
  -9   1   8        0.62        2.14      1.38 o 
  -8   1   8      341.91      307.53      3.82 o 
  -7   1   8      127.35      122.86      2.35 o 
  -6   1   8     3994.11     4421.66     56.85 o 
  -5   1   8      145.34      141.25      1.57 o 
  -4   1   8     1761.82     1886.16     19.24 o 
  -3   1   8       54.53       54.28      1.49 o 
  -2   1   8       37.34       27.95      1.36 o 
  -1   1   8      821.60      843.62      5.48 o 
   0   1   8       32.92       34.93      0.98 o 
   1   1   8        5.42        5.74      0.68 o 
   2   1   8       10.18       11.47      1.56 o 
   3   1   8        3.34        5.03      0.85 o 
   4   1   8       74.67       69.57      2.05 o 
   5   1   8        2.04        1.13      1.13 o 
   6   1   8        0.39        0.68      1.33 o 
   7   1   8        0.02        2.67      1.38 o 
   8   1   8        2.71        2.98      1.79 o 
   9   1   8        6.11        7.03      2.10 o 
 -16   2   8       22.68       20.14      3.41 o 
 -15   2   8       32.29       34.13      3.10 o 
 -14   2   8       57.15       62.49      7.07 o 
 -13   2   8       30.50       29.64      3.03 o 
 -12   2   8       70.52       66.99      3.12 o 
 -11   2   8      798.77      820.54     11.91 o 
 -10   2   8      569.62      552.09      7.38 o 
  -9   2   8      949.64      950.14     10.96 o 
  -8   2   8      262.25      275.44      4.31 o 
  -7   2   8      255.92      289.66      3.42 o 
  -6   2   8      942.39     1086.53     12.80 o 
  -5   2   8     1914.22     2032.56     26.98 o 
  -4   2   8       25.35       23.67      0.65 o 
  -3   2   8      432.26      424.09      4.01 o 
  -2   2   8       77.78       57.13      3.05 o 
  -1   2   8      851.19      850.38     10.73 o 
   0   2   8     1566.97     1642.33     12.22 o 
   1   2   8      796.92      813.87      6.49 o 
   2   2   8       69.57       58.01      1.27 o 
   3   2   8      163.84      177.44      2.44 o 
   4   2   8        8.16        7.38      1.11 o 
   5   2   8      145.13      139.66      3.25 o 
   6   2   8      310.25      301.60      5.00 o 
   7   2   8        0.00       -0.65      1.37 o 
   8   2   8       29.12       25.50      2.23 o 
 -16   3   8        1.99       -0.81      2.88 o 
 -15   3   8        0.00        0.14      1.92 o 
 -14   3   8       12.85        7.08      2.39 o 
 -13   3   8        0.02       -0.06      1.65 o 
 -12   3   8      256.58      254.02      5.94 o 
 -11   3   8        9.10       14.58      2.41 o 
 -10   3   8      183.46      151.75      3.81 o 
  -9   3   8       60.20       48.57      2.41 o 
  -8   3   8       18.00       25.14      1.44 o 
  -7   3   8      128.14      119.34      2.28 o 
  -6   3   8      830.08      880.66     11.14 o 
  -5   3   8      650.02      649.66      6.22 o 
  -4   3   8      444.71      431.18      3.08 o 
  -3   3   8      136.68      134.51      0.94 o 
  -2   3   8      221.53      260.94      3.37 o 
  -1   3   8        6.17        4.50      0.71 o 
   0   3   8       40.99       38.59      1.36 o 
   1   3   8      170.64      162.21      2.22 o 
   2   3   8       11.37       11.11      0.93 o 
   3   3   8      244.89      234.61      4.51 o 
   4   3   8        1.42        1.28      0.97 o 
   5   3   8       65.47       72.65      2.38 o 
   6   3   8       23.33       18.25      1.58 o 
   7   3   8       10.98        8.03      1.67 o 
   8   3   8        6.44        5.62      1.81 o 
 -15   4   8       23.56       24.50      3.67 o 
 -14   4   8        0.06       -0.72      2.05 o 
 -13   4   8        1.73        3.98      1.95 o 
 -12   4   8       40.83       41.09      3.57 o 
 -11   4   8        5.48        6.83      1.96 o 
 -10   4   8      125.71      120.47      6.33 o 
  -9   4   8       36.27       40.55      1.96 o 
  -8   4   8      154.28      141.01      3.22 o 
  -7   4   8      149.02      148.06      2.58 o 
  -6   4   8      856.63      859.73     10.45 o 
  -5   4   8      394.29      410.58      5.36 o 
  -4   4   8       82.91       76.26      1.69 o 
  -3   4   8       73.56       71.49      0.89 o 
  -2   4   8      226.77      232.44      2.88 o 
  -1   4   8      608.76      596.66      4.56 o 
   0   4   8        7.20        8.00      0.85 o 
   1   4   8      429.54      410.96      3.69 o 
   2   4   8      183.75      185.09      2.37 o 
   3   4   8      181.89      181.15      2.74 o 
   4   4   8      387.45      368.14      4.31 o 
   5   4   8        0.68        2.40      1.67 o 
   6   4   8       59.01       64.50      3.99 o 
   7   4   8        0.40       -1.15      1.35 o 
   8   4   8        4.42        7.88      2.18 o 
 -15   5   8        0.20       -1.59      2.52 o 
 -14   5   8       14.33       11.57      2.82 o 
 -13   5   8       11.25       19.21      3.09 o 
 -12   5   8       64.70       72.07      4.12 o 
 -11   5   8      145.14      122.89      4.21 o 
 -10   5   8       19.97       34.66      3.11 o 
  -9   5   8       65.25       70.51      2.68 o 
  -8   5   8        2.04        2.22      1.33 o 
  -7   5   8      559.44      554.50     10.22 o 
  -6   5   8        2.76        0.68      1.14 o 
  -5   5   8        8.28       11.53      1.10 o 
  -4   5   8       31.40       29.90      2.17 o 
  -3   5   8       24.46       24.07      0.96 o 
  -2   5   8       10.72       12.05      0.95 o 
  -1   5   8      149.97      157.59      1.98 o 
   0   5   8        8.25        4.86      1.06 o 
   1   5   8        4.49        6.50      0.93 o 
   2   5   8        0.89        0.72      0.64 o 
   3   5   8        0.50        0.60      0.80 o 
   4   5   8        5.04        3.61      1.10 o 
   5   5   8       23.69       26.90      2.12 o 
   6   5   8        4.58        7.30      1.28 o 
   7   5   8        5.38        5.00      1.50 o 
 -14   6   8        6.51        3.51      2.72 o 
 -13   6   8       82.99       79.10      5.39 o 
 -12   6   8        5.22        2.94      2.32 o 
 -11   6   8      125.78      137.43      3.96 o 
 -10   6   8        3.82        3.42      2.02 o 
  -9   6   8        9.32        7.24      1.69 o 
  -8   6   8      528.43      516.81      9.91 o 
  -7   6   8        4.33        5.78      1.74 o 
  -6   6   8      334.23      346.68      5.55 o 
  -5   6   8       78.03       76.95      4.18 o 
  -4   6   8        1.98        0.68      0.91 o 
  -3   6   8        0.30        1.00      0.83 o 
  -2   6   8        0.38        0.95      0.92 o 
  -1   6   8      140.05      142.68      2.54 o 
   0   6   8       19.84       14.84      1.93 o 
   1   6   8       84.20       79.56      2.28 o 
   2   6   8       25.53       22.78      1.45 o 
   3   6   8        3.13       -0.14      1.08 o 
   4   6   8       24.99       25.09      1.54 o 
   5   6   8        4.50        2.66      1.10 o 
   6   6   8        4.95        3.14      1.21 o 
   7   6   8        3.41        2.47      1.92 o 
 -13   7   8        0.54        1.41      1.68 o 
 -12   7   8       60.57       55.60      3.50 o 
 -11   7   8        2.49       -0.88      2.00 o 
 -10   7   8        0.05       -0.83      1.94 o 
  -9   7   8       11.36       11.14      2.89 o 
  -8   7   8       60.52       61.24      3.17 o 
  -7   7   8      156.03      160.65      2.70 o 
  -6   7   8      569.69      574.36      6.76 o 
  -5   7   8       90.69       84.39      5.11 o 
  -4   7   8       25.52       28.73      1.76 o 
  -3   7   8       39.62       43.57      2.83 o 
  -2   7   8        0.94        2.20      1.21 o 
  -1   7   8       20.66       19.23      1.89 o 
   0   7   8      384.99      375.92      4.40 o 
   1   7   8        1.05        0.04      1.16 o 
   2   7   8      128.38      130.82      2.87 o 
   3   7   8        9.54        9.29      1.49 o 
   4   7   8       24.47       25.63      1.50 o 
   5   7   8        1.88        0.18      1.23 o 
   6   7   8        8.93        7.25      1.65 o 
 -12   8   8        4.76        6.15      2.18 o 
 -11   8   8       13.00       11.14      2.00 o 
 -10   8   8       10.25       10.05      1.54 o 
  -9   8   8        3.07        3.45      1.50 o 
  -8   8   8        0.76        1.85      1.11 o 
  -7   8   8        8.81        8.64      1.01 o 
  -6   8   8      279.65      256.22      4.97 o 
  -5   8   8       61.06       68.94      3.41 o 
  -4   8   8      116.14      108.75      2.73 o 
  -3   8   8        8.29       11.05      1.30 o 
  -2   8   8       52.33       51.07      2.49 o 
  -1   8   8        4.20        4.69      1.21 o 
   0   8   8        1.51        1.75      1.17 o 
   1   8   8       32.48       26.15      1.64 o 
   2   8   8       16.26       13.86      1.74 o 
   3   8   8       18.80       12.61      2.71 o 
   4   8   8       21.60       21.70      2.83 o 
   5   8   8        4.76        4.60      2.28 o 
 -11   9   8        2.38        5.18      2.91 o 
 -10   9   8        2.36        6.58      3.39 o 
  -9   9   8       13.64       12.52      1.88 o 
  -8   9   8        0.13        0.30      2.04 o 
  -7   9   8       14.22       17.80      1.85 o 
  -6   9   8       87.25       87.57      4.16 o 
  -5   9   8       44.87       65.34      3.69 o 
  -4   9   8       19.62       19.27      1.39 o 
  -3   9   8        1.82       -0.60      0.95 o 
  -2   9   8       22.15       22.76      1.57 o 
  -1   9   8       29.67       34.75      3.54 o 
   0   9   8       84.43       89.55      4.19 o 
   1   9   8        2.22        2.01      1.44 o 
   2   9   8        6.76        8.14      1.72 o 
   3   9   8        0.67        2.15      1.91 o 
  -9  10   8        0.58       -0.28      1.73 o 
  -8  10   8        4.50        3.33      1.95 o 
  -7  10   8       18.11       19.74      2.55 o 
  -6  10   8        3.25       -1.51      1.76 o 
  -5  10   8        8.62       13.57      2.52 o 
  -4  10   8        0.02        0.15      1.16 o 
  -3  10   8        0.43        3.17      1.48 o 
  -2  10   8        0.76        1.31      1.32 o 
  -1  10   8        4.32        2.46      1.76 o 
   0  10   8       10.46        8.93      1.99 o 
   1  10   8       12.01        6.60      2.98 o 
   2  10   8        0.23        0.30      1.82 o 
  -6  11   8       20.60       16.84      2.52 o 
  -5  11   8       46.60       50.21      2.56 o 
  -4  11   8        0.43        1.74      2.28 o 
  -3  11   8        5.09        1.55      2.06 o 
  -2  11   8        2.27        3.57      1.83 o 
 -16   1   9       36.80       39.16      4.06 o 
 -15   1   9       59.64       57.19      3.45 o 
 -14   1   9       10.78        6.17      2.32 o 
 -13   1   9      412.08      395.64      8.17 o 
 -12   1   9        0.57        2.29      2.10 o 
 -11   1   9      116.86      101.98      4.38 o 
 -10   1   9      481.30      504.09      7.82 o 
  -9   1   9      131.70      137.80      6.50 o 
  -8   1   9      316.31      316.18      3.73 o 
  -7   1   9     1645.41     1586.17     16.64 o 
  -6   1   9     1411.94     1495.81     14.37 o 
  -5   1   9      679.59      615.24      6.79 o 
  -4   1   9      182.90      224.08      6.21 o 
  -3   1   9      115.86       88.87      1.64 o 
  -2   1   9        3.29        3.93      0.29 o 
  -1   1   9      556.57      556.69      3.68 o 
   0   1   9        5.75        5.76      0.57 o 
   1   1   9      122.89      144.92      2.07 o 
   2   1   9      216.69      207.93      2.75 o 
   3   1   9       95.95       89.15      3.21 o 
   4   1   9       34.07       36.08      1.48 o 
   5   1   9       11.97        9.07      1.33 o 
   6   1   9      179.67      183.46      4.09 o 
   7   1   9       16.98       14.17      1.83 o 
   8   1   9        2.26        4.05      1.60 o 
 -16   2   9        0.35        2.90      2.71 o 
 -15   2   9        1.20        2.70      2.14 o 
 -14   2   9       10.86       10.46      2.46 o 
 -13   2   9        0.00        2.43      2.10 o 
 -12   2   9      281.99      257.19      7.40 o 
 -11   2   9       10.01        9.33      2.00 o 
 -10   2   9       76.59       81.82      2.95 o 
  -9   2   9       27.66       32.12      2.22 o 
  -8   2   9       43.80       48.87      2.20 o 
  -7   2   9      131.55      131.59      2.76 o 
  -6   2   9      299.82      344.85      3.88 o 
  -5   2   9      887.72      977.35     18.32 o 
  -4   2   9        0.00       -0.15      0.36 o 
  -3   2   9       57.44       61.42      1.46 o 
  -2   2   9      325.36      319.70      3.32 o 
  -1   2   9      327.58      316.90      2.22 o 
   0   2   9      758.69      753.39      5.43 o 
   1   2   9       17.88       22.12      1.10 o 
   2   2   9       25.48       25.21      1.27 o 
   3   2   9       22.85       24.38      1.39 o 
   4   2   9       12.29       13.59      1.41 o 
   5   2   9       42.84       47.35      2.22 o 
   6   2   9      111.11      116.16      3.10 o 
   7   2   9       22.62       23.78      1.80 o 
   8   2   9        4.45        8.11      3.12 o 
 -16   3   9        1.16        1.89      2.58 o 
 -15   3   9       63.16       64.58      3.74 o 
 -14   3   9        0.57        0.32      1.76 o 
 -13   3   9        3.77        4.76      2.26 o 
 -12   3   9       76.22       79.33      4.32 o 
 -11   3   9       92.08       93.52      3.53 o 
 -10   3   9      177.95      176.21      4.78 o 
  -9   3   9      243.51      239.37      3.86 o 
  -8   3   9      463.17      464.77      5.78 o 
  -7   3   9       61.68       68.92      1.49 o 
  -6   3   9      123.29      122.96      2.67 o 
  -5   3   9      531.75      527.46      6.23 o 
  -4   3   9      123.32      130.12      1.77 o 
  -3   3   9      304.61      329.59      4.54 o 
  -2   3   9       69.78       74.91      1.72 o 
  -1   3   9       25.97       15.27      1.83 o 
   0   3   9      997.79      957.71      7.34 o 
   1   3   9       42.58       44.34      1.16 o 
   2   3   9     1027.98     1016.03      9.34 o 
   3   3   9        0.80        0.63      0.78 o 
   4   3   9      100.99      109.25      4.01 o 
   5   3   9       72.42       77.37      2.99 o 
   6   3   9       20.04       24.70      1.97 o 
   7   3   9       14.57       13.73      1.92 o 
 -16   4   9        0.96        2.71      3.32 o 
 -15   4   9       18.59       18.57      3.18 o 
 -14   4   9        2.75        3.20      2.17 o 
 -13   4   9       24.57       24.89      3.29 o 
 -12   4   9      144.76      145.15      3.97 o 
 -11   4   9      585.70      516.21      7.61 o 
 -10   4   9       51.36       48.95      3.08 o 
  -9   4   9      130.02      115.29      4.31 o 
  -8   4   9       44.53       46.06      3.25 o 
  -7   4   9      162.36      173.81      3.19 o 
  -6   4   9      132.30      160.30      4.85 o 
  -5   4   9       21.78       17.38      1.35 o 
  -4   4   9        1.25        1.37      0.65 o 
  -3   4   9      164.09      162.11      2.48 o 
  -2   4   9        3.39        2.43      0.37 o 
  -1   4   9       16.94       10.13      0.61 o 
   0   4   9      509.11      505.92      4.92 o 
   1   4   9       16.81       10.44      0.99 o 
   2   4   9       10.58       11.06      0.95 o 
   3   4   9       49.68       45.89      2.50 o 
   4   4   9       43.86       43.21      1.49 o 
   5   4   9      112.81      117.82      3.26 o 
   6   4   9        9.30        5.73      1.53 o 
   7   4   9        1.58        2.72      1.48 o 
 -15   5   9        7.14        6.15      2.99 o 
 -14   5   9       10.37        6.24      2.53 o 
 -13   5   9       15.21       12.16      2.87 o 
 -12   5   9       23.52       20.36      2.56 o 
 -11   5   9        0.45       -0.10      1.47 o 
 -10   5   9      213.81      203.47      3.98 o 
  -9   5   9      104.31      103.68      3.23 o 
  -8   5   9       39.01       47.52      4.41 o 
  -7   5   9        1.39       -0.72      1.03 o 
  -6   5   9      569.45      604.61      7.33 o 
  -5   5   9     1344.27     1300.89     12.35 o 
  -4   5   9       72.53       73.64      2.08 o 
  -3   5   9       11.85       10.79      0.74 o 
  -2   5   9       30.49       31.74      1.61 o 
  -1   5   9      416.89      418.24      5.76 o 
   0   5   9      433.88      435.57      4.37 o 
   1   5   9       35.09       36.96      1.79 o 
   2   5   9       32.55       38.57      1.97 o 
   3   5   9        6.90        9.20      1.02 o 
   4   5   9        8.59        7.18      1.09 o 
   5   5   9        0.42        1.38      1.35 o 
   6   5   9        2.62        2.82      1.25 o 
   7   5   9        0.32        0.20      1.52 o 
 -14   6   9        9.27       10.22      2.78 o 
 -13   6   9       12.04        8.97      2.49 o 
 -12   6   9        7.70        6.39      2.14 o 
 -11   6   9      245.09      233.64      7.88 o 
 -10   6   9        0.45        1.45      1.76 o 
  -9   6   9      119.20      112.76      3.97 o 
  -8   6   9        0.01        0.43      1.54 o 
  -7   6   9        1.84        1.53      1.45 o 
  -6   6   9      104.06       99.57      2.59 o 
  -5   6   9       43.20       47.69      1.35 o 
  -4   6   9       13.47        9.80      1.30 o 
  -3   6   9        0.01        0.57      0.69 o 
  -2   6   9       85.93       80.41      2.83 o 
  -1   6   9       17.62       15.26      0.99 o 
   0   6   9       72.38       75.41      1.69 o 
   1   6   9       74.46       85.98      3.85 o 
   2   6   9        1.04        2.80      1.24 o 
   3   6   9       22.07       25.34      1.89 o 
   4   6   9        0.07        0.34      1.14 o 
   5   6   9        4.91        4.60      1.48 o 
   6   6   9       17.94       17.34      1.55 o 
 -14   7   9       20.96       30.05      4.64 o 
 -13   7   9        0.21       -0.07      2.33 o 
 -12   7   9       11.62       14.43      2.61 o 
 -11   7   9        4.01        5.57      3.04 o 
 -10   7   9      109.51      107.92      6.80 o 
  -9   7   9        9.16       12.05      1.90 o 
  -8   7   9       14.56       13.73      1.73 o 
  -7   7   9        7.52        4.36      1.52 o 
  -6   7   9      121.22      121.14      3.54 o 
  -5   7   9      109.86      101.69      3.31 o 
  -4   7   9        5.74        3.27      0.84 o 
  -3   7   9       70.75       73.58      3.54 o 
  -2   7   9       32.98       36.06      1.40 o 
  -1   7   9       70.17       65.30      1.90 o 
   0   7   9       50.78       50.98      2.04 o 
   1   7   9        5.86        6.36      1.44 o 
   2   7   9       61.10       58.06      1.52 o 
   3   7   9        7.54        9.27      1.68 o 
   4   7   9        0.02        2.88      1.75 o 
   5   7   9        6.63        7.24      1.56 o 
 -12   8   9        3.11        4.74      2.99 o 
 -11   8   9        3.00        2.00      1.86 o 
 -10   8   9        5.19        6.80      2.07 o 
  -9   8   9       35.64       43.61      3.19 o 
  -8   8   9       17.40       12.31      1.38 o 
  -7   8   9        7.58        3.03      1.44 o 
  -6   8   9       19.04       15.35      1.76 o 
  -5   8   9       16.83       15.75      2.31 o 
  -4   8   9      139.49      148.66      2.98 o 
  -3   8   9        7.44        6.84      1.18 o 
  -2   8   9       33.97       39.53      1.51 o 
  -1   8   9        0.08        0.74      1.10 o 
   0   8   9        8.53       10.47      1.28 o 
   1   8   9      107.27      123.71      2.46 o 
   2   8   9        4.11        3.27      1.75 o 
   3   8   9       38.48       48.84      4.14 o 
   4   8   9        5.50        4.56      1.80 o 
 -11   9   9        4.60        1.54      2.69 o 
 -10   9   9        2.64        1.72      1.70 o 
  -9   9   9        2.93        2.15      2.25 o 
  -8   9   9        6.49        3.10      1.93 o 
  -7   9   9        0.29        1.35      2.12 o 
  -6   9   9        2.11        0.91      1.65 o 
  -5   9   9       18.24       18.93      2.20 o 
  -4   9   9       50.69       51.25      2.60 o 
  -3   9   9       21.92       21.85      3.02 o 
  -2   9   9        1.09       -0.34      1.18 o 
  -1   9   9       23.92       24.04      1.67 o 
   0   9   9       23.31       24.33      2.04 o 
   1   9   9        3.54        1.58      1.20 o 
   2   9   9       13.86       10.44      1.80 o 
   3   9   9        0.08       -0.37      2.58 o 
  -9  10   9        1.34        9.11      3.90 o 
  -8  10   9        0.64        1.35      1.61 o 
  -7  10   9        5.34        5.10      1.96 o 
  -6  10   9        0.69        1.88      1.78 o 
  -5  10   9        6.38        6.35      2.19 o 
  -4  10   9        0.16        0.65      1.07 o 
  -3  10   9       17.64       16.21      1.67 o 
  -2  10   9        4.96        6.65      1.37 o 
  -1  10   9        2.23        3.35      1.83 o 
   0  10   9       29.30       43.94      3.65 o 
   1  10   9        6.68        0.44      4.48 o 
  -5  11   9        0.44        1.00      1.59 o 
  -4  11   9        3.15        3.92      1.46 o 
 -17   0  10       17.51       21.63      7.65 o 
 -16   0  10       70.30       79.09      7.58 o 
 -15   0  10      162.62      160.77     14.57 o 
 -14   0  10      275.36      284.49      8.49 o 
 -13   0  10       18.85       29.82      4.12 o 
 -12   0  10      540.03      553.17     11.74 o 
 -11   0  10     2812.60     2845.30     61.87 o 
 -10   0  10       82.07       92.02      4.12 o 
  -9   0  10      121.94      117.94      3.32 o 
  -8   0  10       39.73       41.25      3.81 o 
  -7   0  10       45.53       65.90      6.29 o 
  -6   0  10       16.47       13.83      1.69 o 
  -5   0  10      920.06     1015.73     13.88 o 
  -4   0  10      303.82      307.51      4.63 o 
  -3   0  10      432.77      436.68      9.65 o 
  -2   0  10       34.45       30.03      2.03 o 
  -1   0  10      732.35      813.95      9.60 o 
   0   0  10       57.88       50.82      1.58 o 
   1   0  10      301.66      301.55      4.28 o 
   2   0  10        8.27       15.84      1.54 o 
   3   0  10       97.97      115.95      3.45 o 
   4   0  10        8.84        6.74      1.54 o 
   5   0  10      107.96      103.05      3.86 o 
   6   0  10        1.37        1.35      2.41 o 
   7   0  10        3.49        7.71      3.77 o 
 -17   1  10        7.46        7.61      3.73 o 
 -16   1  10       35.13       30.77      6.21 o 
 -15   1  10       13.90       16.65      3.13 o 
 -14   1  10       42.31       47.67      2.90 o 
 -13   1  10       64.65       79.14      3.15 o 
 -12   1  10        0.49       -0.18      1.94 o 
 -11   1  10      875.68      838.62     12.43 o 
 -10   1  10       71.69       56.63      4.32 o 
  -9   1  10       16.89       22.10      3.15 o 
  -8   1  10       20.63       21.24      1.40 o 
  -7   1  10      415.77      371.81      5.01 o 
  -6   1  10      260.47      260.49      3.33 o 
  -5   1  10      631.38      633.50      5.30 o 
  -4   1  10       86.38       89.75      1.84 o 
  -3   1  10        6.38        3.23      0.57 o 
  -2   1  10       23.37       30.76      0.97 o 
  -1   1  10       79.79       98.68      1.46 o 
   0   1  10      107.06      105.00      1.31 o 
   1   1  10        1.34        3.33      0.71 o 
   2   1  10        2.36        1.87      0.97 o 
   3   1  10        4.18        4.45      0.98 o 
   4   1  10        0.94        1.51      1.04 o 
   5   1  10      115.85      123.75      3.83 o 
   6   1  10        5.94        5.29      1.60 o 
   7   1  10        6.47        8.25      1.82 o 
 -16   2  10       10.50        8.30      3.23 o 
 -15   2  10       29.43       26.97      3.42 o 
 -14   2  10       10.31       12.54      2.44 o 
 -13   2  10        2.19        1.08      1.77 o 
 -12   2  10      671.83      614.80      8.86 o 
 -11   2  10      345.78      346.89      6.77 o 
 -10   2  10      413.04      437.67      7.88 o 
  -9   2  10      864.78      793.27      9.91 o 
  -8   2  10      205.24      213.72      3.38 o 
  -7   2  10        0.25        8.00      0.83 o 
  -6   2  10     1275.37     1269.47     14.26 o 
  -5   2  10      197.52      168.98      2.51 o 
  -4   2  10      324.11      314.22      4.40 o 
  -3   2  10        8.45       13.42      1.60 o 
  -2   2  10      537.96      526.66      5.45 o 
  -1   2  10        6.19        4.03      0.35 o 
   0   2  10      849.58      834.41      7.33 o 
   1   2  10      124.49      114.29      3.24 o 
   2   2  10        6.95        4.98      0.87 o 
   3   2  10       46.98       44.49      1.76 o 
   4   2  10        0.77       -0.01      1.02 o 
   5   2  10        2.89        2.47      1.65 o 
   6   2  10        7.02        8.32      1.60 o 
   7   2  10       33.30       50.63      2.36 o 
 -16   3  10       22.51       22.00      3.03 o 
 -15   3  10        9.43        9.98      2.91 o 
 -14   3  10        1.26        0.52      1.93 o 
 -13   3  10       66.95       61.00      3.64 o 
 -12   3  10       13.68       10.57      2.37 o 
 -11   3  10       88.63       84.52      3.42 o 
 -10   3  10        2.53        4.87      1.55 o 
  -9   3  10       32.73       24.54      2.41 o 
  -8   3  10       87.04       96.35      2.16 o 
  -7   3  10       42.37       47.13      1.38 o 
  -6   3  10       44.94       47.93      2.43 o 
  -5   3  10      170.67      149.03      1.96 o 
  -4   3  10      453.24      451.00      6.17 o 
  -3   3  10       46.08       47.67      2.79 o 
  -2   3  10        8.38        9.77      1.18 o 
  -1   3  10      149.88      151.38      5.07 o 
   0   3  10      251.01      226.82      2.24 o 
   1   3  10       75.27       82.99      1.74 o 
   2   3  10       84.43       92.98      3.08 o 
   3   3  10       20.45       22.15      1.36 o 
   4   3  10       10.47       10.13      1.72 o 
   5   3  10       71.06       62.94      3.19 o 
   6   3  10       22.70       13.13      1.49 o 
   7   3  10        3.92        4.03      1.43 o 
 -16   4  10       46.06       43.86      3.92 o 
 -15   4  10       17.49       17.73      3.37 o 
 -14   4  10        2.35        1.61      2.29 o 
 -13   4  10        0.78        3.54      1.81 o 
 -12   4  10       92.85       95.67      5.88 o 
 -11   4  10       43.09       47.95      2.83 o 
 -10   4  10       34.53       25.93      2.02 o 
  -9   4  10      291.62      320.04      4.74 o 
  -8   4  10        0.24        1.35      0.90 o 
  -7   4  10       21.12       21.88      4.31 o 
  -6   4  10      501.36      481.00      5.33 o 
  -5   4  10      763.40      751.85      7.77 o 
  -4   4  10       26.74       19.99      0.85 o 
  -3   4  10      206.75      212.46      2.81 o 
  -2   4  10      516.83      526.37      6.53 o 
  -1   4  10       89.95       88.70      1.89 o 
   0   4  10     2138.96     2170.02     22.08 o 
   1   4  10      325.22      338.04      3.72 o 
   2   4  10      149.59      148.24      4.49 o 
   3   4  10      119.12      123.39      2.76 o 
   4   4  10        0.54        0.16      0.99 o 
   5   4  10       15.11       10.58      1.43 o 
   6   4  10       13.10        9.62      1.56 o 
 -15   5  10       22.25       17.66      3.10 o 
 -14   5  10        8.79       10.21      2.87 o 
 -13   5  10       59.58       70.73      4.70 o 
 -12   5  10      133.88      114.56      5.91 o 
 -11   5  10      174.53      153.00      6.06 o 
 -10   5  10      107.72      107.84      3.89 o 
  -9   5  10       36.33       33.88      1.76 o 
  -8   5  10      168.18      156.46      4.82 o 
  -7   5  10       46.77       48.11      3.22 o 
  -6   5  10      558.58      522.06      6.08 o 
  -5   5  10      156.13      139.45      2.07 o 
  -4   5  10       34.67       24.81      1.21 o 
  -3   5  10        6.94        6.27      0.55 o 
  -2   5  10        0.69        0.78      0.53 o 
  -1   5  10        0.05        0.10      0.58 o 
   0   5  10        2.11        2.78      0.61 o 
   1   5  10        0.36        0.76      0.73 o 
   2   5  10        1.30        0.53      0.85 o 
   3   5  10        1.88        1.52      0.98 o 
   4   5  10        3.62        4.13      1.10 o 
   5   5  10        1.68        4.24      1.34 o 
   6   5  10       15.06       15.58      1.69 o 
 -15   6  10        8.23        8.26      4.88 o 
 -14   6  10       70.50       77.04      4.83 o 
 -13   6  10       11.66       15.49      3.42 o 
 -12   6  10        3.69        5.46      1.84 o 
 -11   6  10       32.01       34.59      3.01 o 
 -10   6  10       31.10       27.00      2.27 o 
  -9   6  10      456.09      438.54     10.17 o 
  -8   6  10       30.03       35.86      2.98 o 
  -7   6  10      297.24      288.08      4.89 o 
  -6   6  10     1027.45     1011.70     11.28 o 
  -5   6  10      344.92      335.10      4.71 o 
  -4   6  10        4.61        1.84      0.88 o 
  -3   6  10       26.23       26.33      2.94 o 
  -2   6  10       16.68       16.09      0.95 o 
  -1   6  10        8.05        9.34      0.81 o 
   0   6  10      340.82      314.95      5.54 o 
   1   6  10      110.40      102.53      2.20 o 
   2   6  10       48.82       57.37      2.01 o 
   3   6  10       39.11       38.67      2.46 o 
   4   6  10        4.16        3.03      1.47 o 
   5   6  10        3.11        2.82      1.53 o 
 -14   7  10        0.24       -2.60      2.77 o 
 -13   7  10        7.70        6.50      2.64 o 
 -12   7  10       12.12       12.72      2.63 o 
 -11   7  10        4.65        8.06      2.22 o 
 -10   7  10        0.54        1.72      2.21 o 
  -9   7  10        0.02        0.19      3.06 o 
  -8   7  10       24.85       25.27      1.95 o 
  -7   7  10       21.68       25.32      1.49 o 
  -6   7  10      173.06      174.80      5.14 o 
  -5   7  10       68.15       64.80      2.45 o 
  -4   7  10       24.38       29.71      2.18 o 
  -3   7  10        1.14        2.57      1.26 o 
  -2   7  10        1.22        3.46      1.21 o 
  -1   7  10       68.74       87.94      1.96 o 
   0   7  10       62.16       63.22      3.11 o 
   1   7  10       99.73      104.13      3.30 o 
   2   7  10       15.16       10.86      2.38 o 
   3   7  10        5.61        5.08      1.32 o 
   4   7  10        9.70        9.26      3.57 o 
 -13   8  10        0.20       -0.17      2.35 o 
 -12   8  10        4.37        2.08      1.52 o 
 -11   8  10       33.50       30.17      2.76 o 
 -10   8  10        0.14       -0.77      1.50 o 
  -9   8  10       21.73       21.40      1.49 o 
  -8   8  10       23.33       21.81      0.84 o 
  -7   8  10        3.58        2.11      1.59 o 
  -6   8  10        5.90       11.13      2.88 o 
  -5   8  10       17.40       20.77      1.99 o 
  -4   8  10        7.75        5.21      1.03 o 
  -3   8  10       20.04       23.05      1.36 o 
  -2   8  10       13.18       14.72      1.30 o 
  -1   8  10       19.19       14.80      1.82 o 
   0   8  10       78.87       72.43      2.28 o 
   1   8  10        3.37        2.57      1.46 o 
   2   8  10        8.31        2.91      2.95 o 
   3   8  10        2.42        1.70      3.62 o 
 -11   9  10        0.05        0.35      2.45 o 
 -10   9  10        5.17        5.22      1.75 o 
  -9   9  10        6.84        9.71      2.13 o 
  -8   9  10        4.86        6.96      1.70 o 
  -7   9  10       11.76        9.94      2.24 o 
  -6   9  10       31.63       28.98      2.49 o 
  -5   9  10       97.76      104.93      2.90 o 
  -4   9  10        3.39        4.61      1.44 o 
  -3   9  10       21.11       20.85      2.33 o 
  -2   9  10        0.19        2.76      1.26 o 
  -1   9  10       37.04       44.88      2.48 o 
   0   9  10        0.17       -0.28      1.19 o 
   1   9  10        0.22        2.45      4.51 o 
   2   9  10        1.03       -2.78      2.78 o 
  -9  10  10        3.49        3.17      2.11 o 
  -8  10  10        5.15        9.39      2.23 o 
  -7  10  10        2.86       -0.45      1.74 o 
  -6  10  10       26.99       25.94      2.63 o 
  -5  10  10        4.55        4.24      1.71 o 
  -4  10  10       20.97       17.11      2.24 o 
  -3  10  10        3.64        3.47      1.89 o 
  -2  10  10        0.64        1.50      1.75 o 
  -1  10  10        0.38       -4.25      4.47 o 
 -17   1  11       15.02       18.34      2.95 o 
 -16   1  11       48.94       50.41      4.70 o 
 -15   1  11       28.70       27.02      3.34 o 
 -14   1  11       81.92       85.33      6.16 o 
 -13   1  11      213.08      212.95      6.55 o 
 -12   1  11      836.76      863.14     12.47 o 
 -11   1  11     2563.76     2507.05     37.12 o 
 -10   1  11       43.43       41.19      3.63 o 
  -9   1  11      804.67      778.64      9.31 o 
  -8   1  11      269.86      291.31      3.82 o 
  -7   1  11      173.06      153.83      2.97 o 
  -6   1  11     1064.04     1179.83     11.12 o 
  -5   1  11      118.46      141.35      3.70 o 
  -4   1  11     1036.96      980.07      9.78 o 
  -3   1  11      238.89      245.63      2.84 o 
  -2   1  11      541.24      565.77      3.97 o 
  -1   1  11      136.79      122.71      1.88 o 
   0   1  11      246.25      259.23      2.54 o 
   1   1  11      362.94      361.37      3.56 o 
   2   1  11       91.74       88.35      2.16 o 
   3   1  11       42.24       45.54      1.47 o 
   4   1  11        0.62       -0.53      1.32 o 
   5   1  11       56.61       59.39      5.42 o 
   6   1  11       60.02       60.43      5.73 o 
 -17   2  11       24.27       17.94      4.12 o 
 -16   2  11        1.11        1.86      2.93 o 
 -15   2  11        7.27        6.74      2.38 o 
 -14   2  11        9.16       10.61      2.46 o 
 -13   2  11        1.67        0.41      1.69 o 
 -12   2  11      146.49      136.18      3.50 o 
 -11   2  11      343.25      336.71      5.70 o 
 -10   2  11       59.73       69.83      3.12 o 
  -9   2  11        7.34        6.67      1.25 o 
  -8   2  11       73.76       98.38      2.96 o 
  -7   2  11        2.75        3.74      0.74 o 
  -6   2  11     1293.22     1354.08     21.20 o 
  -5   2  11      794.16      795.47     12.06 o 
  -4   2  11        5.85        5.97      1.33 o 
  -3   2  11       70.70       87.08      2.20 o 
  -2   2  11       34.59       38.30      1.52 o 
  -1   2  11      154.96      144.17      2.53 o 
   0   2  11        7.62        8.42      0.75 o 
   1   2  11       21.18       24.73      1.26 o 
   2   2  11        1.27        3.22      1.22 o 
   3   2  11        3.15        2.47      1.05 o 
   4   2  11        8.57        5.56      1.25 o 
   5   2  11        4.96        1.68      1.40 o 
   6   2  11        3.75        4.09      1.59 o 
 -16   3  11        3.10        1.53      2.30 o 
 -15   3  11        1.92        0.63      1.86 o 
 -14   3  11        7.71        9.28      2.83 o 
 -13   3  11        6.48       10.55      2.11 o 
 -12   3  11       14.10       15.38      2.38 o 
 -11   3  11      481.23      467.46      7.55 o 
 -10   3  11      341.72      314.73      5.04 o 
  -9   3  11       54.14       58.01      1.98 o 
  -8   3  11       70.78       72.72      3.13 o 
  -7   3  11       35.26       33.05      1.07 o 
  -6   3  11      122.08      121.77      1.56 o 
  -5   3  11       79.51       81.54      2.17 o 
  -4   3  11      334.76      356.62      3.98 o 
  -3   3  11       22.76       19.51      1.45 o 
  -2   3  11      235.83      238.87      3.41 o 
  -1   3  11      132.36      150.20      2.43 o 
   0   3  11       91.63       99.94      1.43 o 
   1   3  11      426.89      429.04      4.11 o 
   2   3  11       11.44       11.66      0.86 o 
   3   3  11       19.32       19.80      1.62 o 
   4   3  11       15.84       12.91      1.43 o 
   5   3  11       30.91       29.84      3.07 o 
   6   3  11       41.56       35.20      2.32 o 
 -16   4  11        0.10        1.80      2.80 o 
 -15   4  11        3.10       10.31      3.86 o 
 -14   4  11       18.42       13.69      2.97 o 
 -13   4  11       13.23       13.18      2.31 o 
 -12   4  11       14.60       17.86      2.13 o 
 -11   4  11        0.25        2.57      1.37 o 
 -10   4  11      111.79      115.98      5.76 o 
  -9   4  11        9.95        9.15      1.75 o 
  -8   4  11       18.72       15.50      2.04 o 
  -7   4  11      325.81      330.46      4.33 o 
  -6   4  11        0.04        0.83      0.59 o 
  -5   4  11       11.41       18.47      1.15 o 
  -4   4  11       21.22       24.99      1.48 o 
  -3   4  11       90.91       76.50      3.82 o 
  -2   4  11        2.00        0.18      1.27 o 
  -1   4  11        8.40        7.90      1.71 o 
   0   4  11      208.96      222.08      4.69 o 
   1   4  11       89.90       76.42      1.60 o 
   2   4  11        0.00        1.75      0.74 o 
   3   4  11       57.37       54.03      2.27 o 
   4   4  11        0.53        0.11      1.27 o 
   5   4  11        6.04        2.48      1.19 o 
 -15   5  11       22.29       24.35      3.18 o 
 -14   5  11        0.01        0.03      1.68 o 
 -13   5  11       79.60       84.78      4.19 o 
 -12   5  11        1.69        3.71      1.91 o 
 -11   5  11       46.58       50.06      2.87 o 
 -10   5  11      192.30      196.43      6.03 o 
  -9   5  11        0.03        2.26      1.50 o 
  -8   5  11       68.08       71.75      2.21 o 
  -7   5  11        0.03        0.41      1.29 o 
  -6   5  11      251.83      268.65      4.35 o 
  -5   5  11       65.29       68.63      1.37 o 
  -4   5  11        5.03        6.86      0.62 o 
  -3   5  11       20.31       26.72      4.77 o 
  -2   5  11       46.04       49.81      3.64 o 
  -1   5  11        9.68       10.96      2.12 o 
   0   5  11      158.68      162.61      2.81 o 
   1   5  11        9.79        8.39      1.31 o 
   2   5  11       28.02       26.79      2.46 o 
   3   5  11        9.29        9.48      1.47 o 
   4   5  11        0.49        0.31      1.75 o 
   5   5  11        4.91        3.48      1.78 o 
 -15   6  11        5.90        3.03      2.58 o 
 -14   6  11        4.82        5.03      2.60 o 
 -13   6  11        1.29        2.44      1.92 o 
 -12   6  11        1.53        4.04      2.02 o 
 -11   6  11       16.98       12.98      3.09 o 
 -10   6  11       27.06       27.38      3.64 o 
  -9   6  11        5.70        0.29      2.26 o 
  -8   6  11       15.01       15.82      1.81 o 
  -7   6  11       78.63       78.69      2.58 o 
  -6   6  11      289.63      297.85      4.74 o 
  -5   6  11       93.62      102.98      3.28 o 
  -4   6  11        5.22        4.70      1.26 o 
  -3   6  11       54.91       61.89      1.23 o 
  -2   6  11        2.77        3.20      0.64 o 
  -1   6  11       62.79       56.84      2.31 o 
   0   6  11      183.37      187.36      4.24 o 
   1   6  11        0.37        0.64      1.27 o 
   2   6  11        9.07        7.61      1.48 o 
   3   6  11        2.76        5.26      2.11 o 
   4   6  11        2.44        0.87      1.37 o 
 -14   7  11        3.53        0.79      2.01 o 
 -13   7  11       38.68       29.07      2.91 o 
 -12   7  11        0.03        2.71      2.94 o 
 -11   7  11       14.67       17.04      2.22 o 
 -10   7  11        0.53        1.34      2.31 o 
  -9   7  11        0.29        1.49      1.19 o 
  -8   7  11        3.62        3.92      1.60 o 
  -7   7  11       11.15       12.70      1.45 o 
  -6   7  11        2.93        6.18      1.25 o 
  -5   7  11       28.73       29.89      2.88 o 
  -4   7  11       36.67       35.33      2.58 o 
  -3   7  11        0.03        0.98      0.88 o 
  -2   7  11       34.06       40.97      1.56 o 
  -1   7  11        3.40        4.59      1.17 o 
   0   7  11        6.70        3.93      1.18 o 
   1   7  11        5.58        3.31      1.02 o 
   2   7  11        3.01        0.31      3.03 o 
   3   7  11        0.23        0.87      2.14 o 
 -13   8  11        2.25        1.76      2.01 o 
 -12   8  11        1.26        1.50      1.53 o 
 -11   8  11       11.36        9.15      3.23 o 
 -10   8  11        9.43        5.78      1.84 o 
  -9   8  11       79.33       87.72      5.70 o 
  -8   8  11        7.96        5.73      1.82 o 
  -7   8  11        1.95        2.52      1.36 o 
  -6   8  11       51.09       49.44      2.61 o 
  -5   8  11       76.77       85.24      2.99 o 
  -4   8  11        0.26        1.08      1.26 o 
  -3   8  11       29.83       33.73      1.42 o 
  -2   8  11       38.35       34.14      2.81 o 
  -1   8  11       50.45       48.32      1.77 o 
   0   8  11      108.91      113.30      9.03 o 
   1   8  11        0.32       -2.28      2.35 o 
   2   8  11       25.44       24.48      4.55 o 
 -11   9  11       75.28       82.20      4.27 o 
 -10   9  11        6.70       10.00      2.07 o 
  -9   9  11        0.14        1.29      1.56 o 
  -8   9  11       17.73       15.30      1.93 o 
  -7   9  11        5.26        6.51      1.90 o 
  -6   9  11      130.24      114.74      2.94 o 
  -5   9  11        2.74        2.72      1.05 o 
  -4   9  11       42.55       42.14      1.54 o 
  -3   9  11        3.75        3.60      1.21 o 
  -2   9  11        0.25       -1.53      2.09 o 
  -1   9  11        1.38        4.07      2.96 o 
   0   9  11        1.12        4.20      3.12 o 
   1   9  11       21.14       16.29      9.82 o 
  -9  10  11       12.16        6.59      3.11 o 
  -8  10  11       12.79       12.12      1.96 o 
  -7  10  11        4.03        7.55      2.71 o 
  -6  10  11      142.33      147.28      5.02 o 
  -5  10  11       43.60       71.51      3.98 o 
  -4  10  11        0.25        2.70      2.05 o 
  -3  10  11        1.36        3.90      2.17 o 
  -2  10  11        0.37        1.13      2.06 o 
 -17   0  12       50.59       52.95      5.41 o 
 -16   0  12       36.81       49.84      7.43 o 
 -15   0  12      270.34      268.28      9.65 o 
 -14   0  12        5.57        5.97      3.15 o 
 -13   0  12      193.96      185.22      5.79 o 
 -12   0  12      584.06      600.26     13.66 o 
 -11   0  12      134.86      134.81      5.27 o 
 -10   0  12      712.00      703.02     12.84 o 
  -9   0  12        0.94        2.44      2.14 o 
  -8   0  12       78.57       85.65      2.45 o 
  -7   0  12       57.77       43.62      1.42 o 
  -6   0  12     1911.99     1996.06     32.26 o 
  -5   0  12      362.38      336.42      4.32 o 
  -4   0  12      549.86      608.66     16.72 o 
  -3   0  12      320.09      298.02      3.47 o 
  -2   0  12       31.65       29.96      4.47 o 
  -1   0  12        4.43        2.85      0.87 o 
   0   0  12        9.08       12.01      1.37 o 
   1   0  12       29.19       24.28      5.00 o 
   2   0  12       54.07       53.96      2.92 o 
   3   0  12       40.31       26.96      2.70 o 
   4   0  12        8.68       13.47      2.40 o 
   5   0  12       22.88       20.70      2.29 o 
   6   0  12      141.92      138.41      5.37 o 
 -17   1  12       13.02       14.55      2.80 o 
 -16   1  12       22.57       22.18      3.37 o 
 -15   1  12        4.61        4.57      2.18 o 
 -14   1  12        0.19        0.14      1.53 o 
 -13   1  12        6.99        5.50      2.07 o 
 -12   1  12       16.93       16.80      1.87 o 
 -11   1  12       37.31       31.62      2.77 o 
 -10   1  12       91.51      106.54      3.11 o 
  -9   1  12        2.57        3.50      1.02 o 
  -8   1  12      123.27      125.35      1.95 o 
  -7   1  12      222.50      250.69      5.34 o 
  -6   1  12      145.70      151.20      3.39 o 
  -5   1  12       42.43       44.69      1.79 o 
  -4   1  12       11.61       16.62      1.05 o 
  -3   1  12       94.78       90.21      1.47 o 
  -2   1  12       84.37       89.94      1.95 o 
  -1   1  12       28.15       27.96      1.12 o 
   0   1  12       13.82       19.09      1.20 o 
   1   1  12        4.69        4.25      0.97 o 
   2   1  12        1.39        0.82      0.88 o 
   3   1  12        4.71        2.57      1.23 o 
   4   1  12        1.15        2.22      1.28 o 
   5   1  12        4.80        2.98      1.57 o 
   6   1  12        0.47        0.53      1.81 o 
 -17   2  12       12.09       13.52      3.14 o 
 -16   2  12        2.91        2.71      2.25 o 
 -15   2  12       75.14       79.07      4.69 o 
 -14   2  12       19.77       25.21      2.94 o 
 -13   2  12      254.23      253.64      5.23 o 
 -12   2  12       38.42       38.93      4.33 o 
 -11   2  12      208.83      202.93      4.99 o 
 -10   2  12        0.17       -0.28      1.46 o 
  -9   2  12      134.40      138.13      4.46 o 
  -8   2  12      296.23      306.56      4.68 o 
  -7   2  12       41.36       42.90      1.47 o 
  -6   2  12      474.41      497.44      4.70 o 
  -5   2  12      404.23      415.81      4.60 o 
  -4   2  12      142.32      150.10      2.45 o 
  -3   2  12      670.50      693.63      9.05 o 
  -2   2  12       95.35       89.24      2.71 o 
  -1   2  12       14.17       15.77      0.97 o 
   0   2  12       13.12       15.89      0.93 o 
   1   2  12       17.90       22.09      1.23 o 
   2   2  12       16.14       15.82      1.11 o 
   3   2  12        0.86        2.11      0.89 o 
   4   2  12        4.86        5.04      1.22 o 
   5   2  12       44.10       48.02      3.94 o 
 -16   3  12        3.22        0.23      2.00 o 
 -15   3  12        0.16       -1.70      2.35 o 
 -14   3  12        0.82       -0.01      1.75 o 
 -13   3  12        8.49        4.24      2.07 o 
 -12   3  12      107.92      100.11      3.51 o 
 -11   3  12       45.35       30.26      2.19 o 
 -10   3  12        0.10        0.91      1.46 o 
  -9   3  12       18.82       12.31      1.63 o 
  -8   3  12       44.16       50.16      3.05 o 
  -7   3  12      282.27      280.10      3.07 o 
  -6   3  12       17.37       17.30      0.85 o 
  -5   3  12       44.51       50.87      1.89 o 
  -4   3  12       35.01       31.50      1.79 o 
  -3   3  12        9.38       10.08      1.66 o 
  -2   3  12      274.86      247.48      4.02 o 
  -1   3  12       63.42       54.91      2.12 o 
   0   3  12       72.36       73.92      2.19 o 
   1   3  12        0.62        0.24      0.73 o 
   2   3  12        8.70        8.36      1.15 o 
   3   3  12       17.25       18.53      1.55 o 
   4   3  12        5.87        4.08      1.30 o 
   5   3  12       14.65       11.38      1.81 o 
 -16   4  12        4.18        3.17      2.24 o 
 -15   4  12       53.44       56.72      4.44 o 
 -14   4  12        9.55        8.16      2.00 o 
 -13   4  12       10.82       12.49      2.01 o 
 -12   4  12      143.25      141.92      4.06 o 
 -11   4  12       91.91       80.36      3.45 o 
 -10   4  12      251.81      228.81      5.54 o 
  -9   4  12      145.04      136.47      2.97 o 
  -8   4  12       46.57       42.73      1.36 o 
  -7   4  12       15.70       19.27      1.24 o 
  -6   4  12      415.81      405.78      7.78 o 
  -5   4  12      744.28      718.56      8.60 o 
  -4   4  12       70.44       71.42      2.37 o 
  -3   4  12      342.81      340.32      5.06 o 
  -2   4  12       11.78        9.18      1.21 o 
  -1   4  12      290.27      291.38      5.36 o 
   0   4  12      277.34      248.83      4.79 o 
   1   4  12       17.01       19.86      1.30 o 
   2   4  12       95.66       94.18      2.07 o 
   3   4  12        7.57        6.07      1.05 o 
   4   4  12       12.56       12.20      1.57 o 
   5   4  12        1.30        0.42      2.05 o 
 -15   5  12        0.12       -1.34      2.73 o 
 -14   5  12       14.92       16.67      2.60 o 
 -13   5  12       15.45       11.92      2.23 o 
 -12   5  12       77.36       78.37      3.09 o 
 -11   5  12      300.56      285.84      5.17 o 
 -10   5  12       59.21       57.44      2.96 o 
  -9   5  12      145.14      148.80      3.09 o 
  -8   5  12       19.16       16.72      1.48 o 
  -7   5  12        2.92        1.89      0.82 o 
  -6   5  12       27.39       26.53      1.40 o 
  -5   5  12       18.61       15.32      1.07 o 
  -4   5  12        4.88        8.92      1.31 o 
  -3   5  12       12.99       14.69      2.24 o 
  -2   5  12        7.55        5.93      2.54 o 
  -1   5  12        4.64        3.67      2.47 o 
   0   5  12       50.40       41.24      2.02 o 
   1   5  12        5.73        6.29      1.06 o 
   2   5  12        1.75        1.37      1.11 o 
   3   5  12        0.38        1.04      2.22 o 
   4   5  12        0.65        0.08      1.43 o 
 -15   6  12       30.48       21.52      3.22 o 
 -14   6  12        1.24        1.16      2.04 o 
 -13   6  12       24.39       19.15      2.25 o 
 -12   6  12       87.10       83.39      3.40 o 
 -11   6  12        3.69        3.42      1.90 o 
 -10   6  12      282.85      288.19      5.45 o 
  -9   6  12        8.41       10.04      1.56 o 
  -8   6  12       29.24       39.09      2.02 o 
  -7   6  12       36.32       40.58      2.61 o 
  -6   6  12       82.16       84.33      1.72 o 
  -5   6  12       43.91       52.11      1.29 o 
  -4   6  12       64.94       72.36      4.63 o 
  -3   6  12       65.29       61.92      7.87 o 
  -2   6  12        0.27        1.14      1.98 o 
  -1   6  12       17.80       19.56      3.14 o 
   0   6  12       64.99       59.37      4.92 o 
   1   6  12        3.91        2.91      1.40 o 
   2   6  12       20.18       19.75      3.20 o 
   3   6  12        0.22       -0.98      1.94 o 
 -14   7  12        7.15        6.40      2.24 o 
 -13   7  12       23.35       17.33      3.98 o 
 -12   7  12        1.10       -0.67      1.74 o 
 -11   7  12       55.92       64.47      4.31 o 
 -10   7  12        4.96        1.87      2.15 o 
  -9   7  12       14.15       13.70      1.76 o 
  -8   7  12        4.53        4.13      0.69 o 
  -7   7  12        0.49        0.08      0.90 o 
  -6   7  12        0.13       -0.65      0.66 o 
  -5   7  12       83.10       83.73      2.79 o 
  -4   7  12       20.38       16.21      1.11 o 
  -3   7  12        0.18        0.27      0.73 o 
  -2   7  12       41.98       37.13      3.17 o 
  -1   7  12       15.47       14.00      2.86 o 
   0   7  12       39.75       47.69      3.23 o 
   1   7  12       27.80       29.73      3.00 o 
   2   7  12        2.58        8.35      3.24 o 
 -12   8  12        2.85        9.03      4.05 o 
 -11   8  12        5.09        7.93      1.82 o 
 -10   8  12        0.19        0.98      1.63 o 
  -9   8  12        7.44        7.51      1.53 o 
  -8   8  12        1.94        1.21      1.85 o 
  -7   8  12       30.20       31.47      6.96 o 
  -6   8  12       86.69       82.05      1.95 o 
  -5   8  12       15.71       12.23      1.45 o 
  -4   8  12        3.55        4.49      1.14 o 
  -3   8  12       14.13       14.05      3.02 o 
  -2   8  12        1.68       -0.09      3.59 o 
  -1   8  12       28.22       24.49      3.54 o 
   0   8  12        8.89        5.27      3.33 o 
   1   8  12       11.54       11.16      3.49 o 
 -11   9  12       20.82       27.51      5.04 o 
 -10   9  12        2.41       -0.27      1.58 o 
  -9   9  12       30.13       34.46      5.47 o 
  -8   9  12        9.50        7.46      1.84 o 
  -7   9  12       22.91       13.59      2.25 o 
  -6   9  12       16.88       15.21      2.98 o 
  -5   9  12        7.92        9.07      1.28 o 
  -4   9  12       11.47       17.45      3.20 o 
  -3   9  12        7.71        7.27      2.54 o 
  -2   9  12        0.27       -0.82      1.91 o 
  -1   9  12        2.42       -1.57      2.56 o 
  -8  10  12        0.55        0.31      1.74 o 
  -7  10  12        4.34        7.43      1.60 o 
  -6  10  12        6.72        8.39      2.95 o 
  -5  10  12        1.94        1.27      2.56 o 
  -4  10  12        0.00        3.54      3.98 o 
 -17   1  13       68.27       71.43      4.98 o 
 -16   1  13       22.53       19.85      3.76 o 
 -15   1  13       19.26       17.41      3.31 o 
 -14   1  13      121.93      123.48      4.30 o 
 -13   1  13        0.98        4.43      1.56 o 
 -12   1  13      280.00      281.82      5.40 o 
 -11   1  13      212.20      219.47      4.47 o 
 -10   1  13      288.27      297.15      7.13 o 
  -9   1  13       14.31       16.97      1.63 o 
  -8   1  13      134.78      131.97      4.35 o 
  -7   1  13        1.89        2.87      1.18 o 
  -6   1  13       59.04       62.78      2.51 o 
  -5   1  13      581.99      557.36      4.72 o 
  -4   1  13      279.84      266.04      3.96 o 
  -3   1  13      266.03      273.99      3.59 o 
  -2   1  13      261.81      249.38      3.14 o 
  -1   1  13       99.77       92.04      1.92 o 
   0   1  13       21.35       20.85      1.11 o 
   1   1  13       70.34       70.43      2.03 o 
   2   1  13       19.92       23.19      1.44 o 
   3   1  13        8.08        6.65      1.09 o 
   4   1  13        1.96        3.18      1.37 o 
   5   1  13        0.25       -0.29      1.48 o 
 -17   2  13        0.27        1.20      2.17 o 
 -16   2  13        2.13        7.20      2.78 o 
 -15   2  13       47.61       53.85      4.88 o 
 -14   2  13        9.00        9.14      2.08 o 
 -13   2  13        1.38        2.45      1.92 o 
 -12   2  13        0.57        0.23      1.51 o 
 -11   2  13      334.23      313.64      5.08 o 
 -10   2  13        3.53        1.08      1.26 o 
  -9   2  13      125.42      134.87      3.60 o 
  -8   2  13      201.82      208.00      6.39 o 
  -7   2  13       12.68       15.28      0.98 o 
  -6   2  13      231.17      231.96      4.35 o 
  -5   2  13      241.48      254.44      3.27 o 
  -4   2  13       18.88       15.15      1.30 o 
  -3   2  13       18.87       15.57      2.08 o 
  -2   2  13        1.68        2.60      1.18 o 
  -1   2  13        4.92        5.73      1.35 o 
   0   2  13        2.49        2.71      0.85 o 
   1   2  13        0.05        0.89      0.82 o 
   2   2  13        3.75        2.97      1.27 o 
   3   2  13        0.08        0.18      1.02 o 
   4   2  13        0.13        1.44      1.30 o 
 -16   3  13       20.79       24.73      2.96 o 
 -15   3  13        9.02       12.06      2.75 o 
 -14   3  13       62.79       73.00      4.66 o 
 -13   3  13       15.77       13.99      2.34 o 
 -12   3  13       49.50       62.72      7.12 o 
 -11   3  13       93.75      117.61      3.84 o 
 -10   3  13       34.37       37.01      1.52 o 
  -9   3  13      162.15      179.04      7.10 o 
  -8   3  13        2.71        2.33      0.66 o 
  -7   3  13      148.15      149.27      1.75 o 
  -6   3  13      134.34      134.28      2.64 o 
  -5   3  13      750.68      713.35      8.11 o 
  -4   3  13        2.88        1.00      1.01 o 
  -3   3  13       64.02       61.62      2.71 o 
  -2   3  13      508.60      490.28      9.03 o 
  -1   3  13      127.51      127.24      3.20 o 
   0   3  13      295.88      297.76      4.81 o 
   1   3  13        1.72        1.66      0.50 o 
   2   3  13        7.16        8.35      0.95 o 
   3   3  13        6.47        5.93      1.87 o 
   4   3  13        3.56        5.03      2.26 o 
 -16   4  13       17.50       15.46      3.44 o 
 -15   4  13       10.41       13.74      2.93 o 
 -14   4  13       33.57       31.30      2.64 o 
 -13   4  13       49.12       44.60      2.63 o 
 -12   4  13      201.83      175.67      4.60 o 
 -11   4  13      123.26      111.80      3.86 o 
 -10   4  13       44.03       42.21      3.22 o 
  -9   4  13       57.02       60.12      3.03 o 
  -8   4  13        0.05        0.53      1.08 o 
  -7   4  13       15.24       10.16      0.70 o 
  -6   4  13      350.00      358.09      6.90 o 
  -5   4  13      242.00      239.71      6.85 o 
  -4   4  13      242.91      250.14      4.23 o 
  -3   4  13       19.75       29.85      3.28 o 
  -2   4  13        0.54       -1.07      1.07 o 
  -1   4  13       22.12       15.81      3.14 o 
   0   4  13       63.91       69.44      2.58 o 
   1   4  13        3.12        1.51      1.03 o 
   2   4  13       16.39       14.22      2.45 o 
   3   4  13        2.88        0.16      2.18 o 
   4   4  13        4.60        3.24      2.40 o 
 -15   5  13       42.90       37.14      3.74 o 
 -14   5  13       22.82       25.19      2.91 o 
 -13   5  13        2.88        0.81      1.69 o 
 -12   5  13       50.26       49.48      2.74 o 
 -11   5  13       85.85       86.77      7.91 o 
 -10   5  13       19.01       21.52      2.15 o 
  -9   5  13      207.86      203.82      3.11 o 
  -8   5  13       14.35       16.89      0.91 o 
  -7   5  13        0.46        0.15      0.68 o 
  -6   5  13      667.18      661.43      8.21 o 
  -5   5  13      286.79      295.27      4.42 o 
  -4   5  13       78.07       80.72      4.17 o 
  -3   5  13       33.57       33.21      1.50 o 
  -2   5  13       24.54       26.32      3.46 o 
  -1   5  13        4.00        7.58      2.79 o 
   0   5  13      238.89      221.24      4.81 o 
   1   5  13       60.91       57.66      6.33 o 
   2   5  13       26.92       27.80      2.04 o 
   3   5  13        0.01       -1.61      2.04 o 
 -15   6  13       18.86       16.96      3.23 o 
 -14   6  13        0.04       -0.61      1.70 o 
 -13   6  13       11.15       15.16      2.07 o 
 -12   6  13       18.03        7.35      2.16 o 
 -11   6  13       46.04       52.94      2.99 o 
 -10   6  13        1.46       -0.05      1.37 o 
  -9   6  13        4.57        3.61      1.09 o 
  -8   6  13       34.97       29.38      1.05 o 
  -7   6  13       10.84        9.66      1.02 o 
  -6   6  13       64.39       55.88      1.80 o 
  -5   6  13       59.58       57.75      4.54 o 
  -4   6  13        9.02        7.36      2.02 o 
  -3   6  13        4.43        2.01      2.24 o 
  -2   6  13        3.02        5.20      2.86 o 
  -1   6  13        9.99       12.26      2.31 o 
   0   6  13       15.10       18.59      2.95 o 
   1   6  13       46.54       61.22      2.97 o 
   2   6  13        8.18        8.46      2.80 o 
 -14   7  13       49.27       35.64      6.49 o 
 -13   7  13        0.12        1.51      2.10 o 
 -12   7  13       13.22       11.86      2.23 o 
 -11   7  13       54.74       56.20      3.34 o 
 -10   7  13        2.58        3.42      1.88 o 
  -9   7  13       42.03       45.40      2.53 o 
  -8   7  13        0.15       -0.33      0.63 o 
  -7   7  13        0.84        0.60      0.51 o 
  -6   7  13       56.80       46.90      1.44 o 
  -5   7  13       31.23       29.80      2.32 o 
  -4   7  13        0.80        1.07      1.87 o 
  -3   7  13        3.16        2.99      2.06 o 
  -2   7  13        5.02        4.31      4.30 o 
  -1   7  13        8.98        9.01      4.96 o 
   0   7  13       41.80       30.80      3.49 o 
   1   7  13        6.71        5.93      2.85 o 
 -12   8  13        0.50        1.27      3.02 o 
 -11   8  13        3.49        3.91      2.31 o 
 -10   8  13        0.04        0.12      1.26 o 
  -9   8  13       15.55       17.24      2.41 o 
  -8   8  13       31.72       28.74      2.73 o 
  -7   8  13        6.87        8.62      1.00 o 
  -6   8  13       13.13       15.32      1.15 o 
  -5   8  13        0.05        1.51      2.02 o 
  -4   8  13        4.76        4.24      2.26 o 
  -3   8  13       13.77       18.99      2.80 o 
  -2   8  13        1.44        3.51      3.14 o 
  -1   8  13       42.92       48.40     18.10 o 
   0   8  13        6.71        5.89      3.60 o 
 -10   9  13        0.06       -2.06      2.06 o 
  -9   9  13       21.09       18.84      2.64 o 
  -8   9  13        6.94        6.19      1.84 o 
  -7   9  13       35.42       39.20      4.39 o 
  -6   9  13        5.06        6.98      3.25 o 
  -5   9  13       71.47       82.05      4.73 o 
  -4   9  13       18.03       19.92      3.93 o 
  -3   9  13        0.63        1.19      3.59 o 
  -2   9  13        8.41        8.49      3.40 o 
 -17   0  14        7.37        5.29      3.91 o 
 -16   0  14      173.74      185.47     10.63 o 
 -15   0  14       46.19       54.55      8.41 o 
 -14   0  14       19.09       20.45      2.83 o 
 -13   0  14      329.63      337.01     12.32 o 
 -12   0  14      394.28      379.99      7.63 o 
 -11   0  14      165.32      159.54      7.51 o 
 -10   0  14        5.16        8.50      1.70 o 
  -9   0  14       31.56       31.39      2.03 o 
  -8   0  14        2.19        2.35      1.28 o 
  -7   0  14       59.63       56.73      3.41 o 
  -6   0  14      865.44      869.65      9.80 o 
  -5   0  14      160.17      157.39      2.58 o 
  -4   0  14      599.08      643.10      9.91 o 
  -3   0  14      119.34      123.34      4.98 o 
  -2   0  14       12.23       13.03      2.48 o 
  -1   0  14      106.77      114.83      2.41 o 
   0   0  14       22.28       20.85      1.68 o 
   1   0  14      139.33      149.81      3.59 o 
   2   0  14        3.35        3.02      2.26 o 
   3   0  14       62.21       65.86      3.75 o 
   4   0  14        3.77        4.09      1.93 o 
 -17   1  14       55.03       60.43      6.44 o 
 -16   1  14        3.56        8.08      2.93 o 
 -15   1  14        2.64        2.70      1.93 o 
 -14   1  14        3.76        3.26      2.40 o 
 -13   1  14       60.81       65.83      4.28 o 
 -12   1  14       91.20      108.18      3.18 o 
 -11   1  14      272.03      259.71      4.97 o 
 -10   1  14       14.61       13.44      1.34 o 
  -9   1  14       31.83       39.15      3.11 o 
  -8   1  14       69.20       62.48      1.74 o 
  -7   1  14       23.65       29.25      2.26 o 
  -6   1  14        9.95       12.31      0.64 o 
  -5   1  14      399.48      395.45      4.89 o 
  -4   1  14        1.47        1.15      0.88 o 
  -3   1  14       72.83       68.84      2.91 o 
  -2   1  14       21.89       16.58      1.40 o 
  -1   1  14        0.23       -0.60      0.79 o 
   0   1  14        4.58        4.46      1.31 o 
   1   1  14        3.55        4.00      0.89 o 
   2   1  14        9.31        8.15      1.39 o 
   3   1  14        0.55        0.22      1.28 o 
   4   1  14        5.84        3.47      2.33 o 
 -17   2  14       17.27       16.43      2.77 o 
 -16   2  14       18.25       16.40      2.65 o 
 -15   2  14       31.56       41.14      2.65 o 
 -14   2  14       60.78       58.82      3.01 o 
 -13   2  14        9.86       13.09      1.64 o 
 -12   2  14      102.91      105.22      3.78 o 
 -11   2  14      882.64      861.21     10.64 o 
 -10   2  14       96.19       90.51      2.10 o 
  -9   2  14      311.74      305.72      4.14 o 
  -8   2  14       78.97       84.08      1.68 o 
  -7   2  14      390.18      393.96      8.31 o 
  -6   2  14      480.63      476.26      6.04 o 
  -5   2  14        8.19       15.80      1.29 o 
  -4   2  14      274.31      253.63      4.02 o 
  -3   2  14       83.94       88.71      2.36 o 
  -2   2  14       84.15       77.95      2.35 o 
  -1   2  14       73.57       66.05      4.31 o 
   0   2  14        0.50        1.50      0.69 o 
   1   2  14       23.56       18.06      1.67 o 
   2   2  14        3.89        4.11      1.06 o 
   3   2  14       10.28       12.57      2.10 o 
   4   2  14        0.15       -3.13      3.13 o 
 -16   3  14        0.67        3.61      3.23 o 
 -15   3  14        0.14       -1.70      2.07 o 
 -14   3  14        0.64        1.89      1.89 o 
 -13   3  14        0.28        0.34      1.74 o 
 -12   3  14        5.64        4.46      1.99 o 
 -11   3  14      240.77      227.57      5.03 o 
 -10   3  14       37.59       26.18      1.75 o 
  -9   3  14      214.11      228.12      5.74 o 
  -8   3  14        2.08        2.72      0.58 o 
  -7   3  14        0.24       -0.98      0.98 o 
  -6   3  14      236.10      257.28      4.89 o 
  -5   3  14      128.53      149.45      3.33 o 
  -4   3  14      118.11      117.54      2.32 o 
  -3   3  14      174.73      205.51      4.83 o 
  -2   3  14        0.22       -0.10      1.55 o 
  -1   3  14        1.02        2.26      1.93 o 
   0   3  14        0.31        2.39      2.38 o 
   1   3  14        7.56        4.62      1.79 o 
   2   3  14       14.75       14.05      2.23 o 
   3   3  14        0.67        0.24      1.60 o 
 -16   4  14       47.44       55.66      5.16 o 
 -15   4  14       11.63       11.65      2.53 o 
 -14   4  14        0.61       -0.75      1.50 o 
 -13   4  14       83.50       80.04      2.72 o 
 -12   4  14       89.25       66.17      3.97 o 
 -11   4  14      163.13      167.94      3.36 o 
 -10   4  14       33.09       34.05      4.69 o 
  -9   4  14       88.99      105.32      2.41 o 
  -8   4  14        6.81        7.10      1.06 o 
  -7   4  14        2.92        4.97      1.43 o 
  -6   4  14      196.29      202.06      4.20 o 
  -5   4  14       69.22       72.25      2.76 o 
  -4   4  14      186.16      201.93      3.87 o 
  -3   4  14       19.80       29.16      3.35 o 
  -2   4  14       51.23       62.80      2.95 o 
  -1   4  14        9.15        0.35      1.61 o 
   0   4  14      263.98      264.92     14.36 o 
   1   4  14       49.22       53.31      2.78 o 
   2   4  14       12.20        9.50      2.32 o 
   3   4  14       22.11       16.53      2.63 o 
 -15   5  14       16.74       15.74      4.05 o 
 -14   5  14        6.15        8.37      2.50 o 
 -13   5  14        4.27        5.43      1.62 o 
 -12   5  14        3.61        4.75      1.96 o 
 -11   5  14       68.84       58.32      2.27 o 
 -10   5  14       76.08       71.99      4.48 o 
  -9   5  14       42.58       48.52      3.28 o 
  -8   5  14       20.24       14.37      0.86 o 
  -7   5  14        4.14        2.84      1.38 o 
  -6   5  14      101.74       89.95      2.18 o 
  -5   5  14       26.90       21.30      1.43 o 
  -4   5  14        8.92        8.18      1.23 o 
  -3   5  14       13.00       20.57      5.97 o 
  -2   5  14        6.38        1.33      3.28 o 
  -1   5  14       13.83        9.12      2.52 o 
   0   5  14        0.12        2.33      1.48 o 
   1   5  14        4.36        0.65      1.76 o 
   2   5  14        1.28        1.01      1.53 o 
 -15   6  14        5.23        8.15      2.30 o 
 -14   6  14       16.92       16.88      2.61 o 
 -13   6  14       54.57       62.62      5.33 o 
 -12   6  14       33.09       31.36      3.22 o 
 -11   6  14       70.48       73.04      2.58 o 
 -10   6  14        1.84        4.06      1.36 o 
  -9   6  14       24.64       23.49      1.50 o 
  -8   6  14        7.21        6.24      1.24 o 
  -7   6  14        0.54        0.73      0.49 o 
  -6   6  14        1.33        3.16      1.26 o 
  -5   6  14        0.06        0.40      1.30 o 
  -4   6  14       16.57       13.61      3.47 o 
  -3   6  14       24.11       21.22      3.43 o 
  -2   6  14        3.76        1.47      2.55 o 
  -1   6  14        6.27        4.77      2.97 o 
   0   6  14       34.91       36.45      6.31 o 
   1   6  14        0.10        2.51      1.54 o 
 -14   7  14       18.55       39.94      7.62 o 
 -13   7  14        2.45        4.07      2.28 o 
 -12   7  14        1.30        0.77      2.09 o 
 -11   7  14       75.55       70.41      2.85 o 
 -10   7  14        7.62        8.84      1.39 o 
  -9   7  14       47.29       49.04      5.23 o 
  -8   7  14        3.92        6.99      1.62 o 
  -7   7  14        5.67        4.03      0.63 o 
  -6   7  14        0.12        0.88      2.49 o 
  -5   7  14       19.70       27.48      5.35 o 
  -4   7  14        0.21        3.45      1.88 o 
  -3   7  14       31.99       40.98      2.86 o 
  -2   7  14        4.70        3.27      2.49 o 
  -1   7  14       45.85       44.99      8.71 o 
   0   7  14        3.31        3.01      2.34 o 
 -12   8  14        1.05       -0.04      1.61 o 
 -11   8  14       15.92       21.68      2.70 o 
 -10   8  14        0.93       -1.04      1.14 o 
  -9   8  14       18.57       18.76      2.94 o 
  -8   8  14       15.04       18.56      4.11 o 
  -7   8  14        0.08        1.09      3.01 o 
  -6   8  14        0.30       -0.85      3.00 o 
  -5   8  14       22.97       24.61      3.18 o 
  -4   8  14       17.09       16.02      3.00 o 
  -3   8  14        1.04        0.56      2.25 o 
  -2   8  14        1.78        2.31      3.42 o 
  -1   8  14        1.27        2.22      2.81 o 
 -10   9  14        5.50        2.18      2.77 o 
  -9   9  14       19.49       21.62      3.59 o 
  -8   9  14        9.26        3.35      2.91 o 
  -7   9  14       31.09       40.27      4.88 o 
  -6   9  14       45.32       57.26      4.19 o 
  -5   9  14       55.63       66.40      4.01 o 
  -4   9  14        4.13        5.84      2.46 o 
 -17   1  15       36.31       29.55      5.24 o 
 -16   1  15        0.27       -0.53      2.01 o 
 -15   1  15      219.01      228.88      5.91 o 
 -14   1  15       16.15       19.96      2.25 o 
 -13   1  15       40.06       43.10      2.46 o 
 -12   1  15      271.58      248.84      4.98 o 
 -11   1  15      251.56      240.97      4.42 o 
 -10   1  15        3.05        2.34      0.87 o 
  -9   1  15       98.22       92.82      1.84 o 
  -8   1  15       58.67       58.11      2.12 o 
  -7   1  15       16.47       15.59      0.78 o 
  -6   1  15     1198.19     1196.87     14.14 o 
  -5   1  15      248.11      259.52      3.85 o 
  -4   1  15       99.82       99.04      3.37 o 
  -3   1  15      153.59      156.12      3.07 o 
  -2   1  15        2.34        1.43      0.44 o 
  -1   1  15        3.09        4.87      0.86 o 
   0   1  15        8.16        7.24      1.48 o 
   1   1  15       22.02       26.63      2.34 o 
   2   1  15        6.26        6.46      1.96 o 
   3   1  15        2.40        1.10      1.95 o 
 -17   2  15       39.04       35.55      3.38 o 
 -16   2  15        1.93        1.18      2.25 o 
 -15   2  15       14.21       17.92      2.33 o 
 -14   2  15        0.00        0.64      1.45 o 
 -13   2  15        3.22        2.37      1.53 o 
 -12   2  15      147.08      140.03      3.52 o 
 -11   2  15        9.46        5.60      1.49 o 
 -10   2  15      141.61      132.33      3.48 o 
  -9   2  15       50.40       48.40      2.78 o 
  -8   2  15        3.56        2.95      0.96 o 
  -7   2  15      191.89      199.60      3.58 o 
  -6   2  15       41.70       45.20      2.24 o 
  -5   2  15        0.78       -0.24      0.94 o 
  -4   2  15        9.00        9.81      1.25 o 
  -3   2  15        4.05        3.03      0.99 o 
  -2   2  15       47.76       46.36      2.04 o 
  -1   2  15        0.95        0.45      1.05 o 
   0   2  15       21.98       18.71      2.64 o 
   1   2  15        1.08        0.94      1.25 o 
   2   2  15        0.35        1.71      2.11 o 
   3   2  15        1.92        1.79      2.43 o 
 -16   3  15        1.47        1.75      2.30 o 
 -15   3  15       74.74       74.65      3.84 o 
 -14   3  15       30.37       25.80      2.46 o 
 -13   3  15      112.03      113.48      3.82 o 
 -12   3  15       11.06        6.75      1.45 o 
 -11   3  15      163.12      165.59      3.86 o 
 -10   3  15       63.21       61.85      1.97 o 
  -9   3  15        2.50        0.66      0.67 o 
  -8   3  15      217.78      198.47     13.80 o 
  -7   3  15       16.36       16.66      1.52 o 
  -6   3  15      133.08      146.41      6.04 o 
  -5   3  15      550.70      572.90      7.81 o 
  -4   3  15       35.28       40.13      1.75 o 
  -3   3  15      289.57      317.99      8.86 o 
  -2   3  15        0.37       -0.20      1.43 o 
  -1   3  15        6.33        8.39      1.87 o 
   0   3  15       12.59       12.95      1.77 o 
   1   3  15        6.67        6.40      2.79 o 
   2   3  15        3.61        4.59      1.79 o 
 -16   4  15       36.66       56.55      6.35 o 
 -15   4  15        0.80        1.73      1.97 o 
 -14   4  15        0.39        0.68      1.47 o 
 -13   4  15        8.81        9.37      1.98 o 
 -12   4  15       22.16       20.17      1.58 o 
 -11   4  15        0.16        3.10      1.76 o 
 -10   4  15        0.44        0.14      1.12 o 
  -9   4  15        1.09        1.84      1.26 o 
  -8   4  15       15.90        8.61      1.96 o 
  -7   4  15        5.60        1.34      1.18 o 
  -6   4  15       12.31       11.32      1.64 o 
  -5   4  15        2.94        2.95      1.26 o 
  -4   4  15        1.47        2.59      1.37 o 
  -3   4  15       17.30       12.50      3.15 o 
  -2   4  15       15.65       11.08      2.92 o 
  -1   4  15       77.90       70.88      6.05 o 
   0   4  15       30.37       34.77      3.91 o 
   1   4  15        0.21       -1.56      2.16 o 
   2   4  15        0.00        0.41      4.35 o 
 -15   5  15       27.22       30.43      4.49 o 
 -14   5  15        7.30        6.48      1.77 o 
 -13   5  15       12.02       11.96      1.70 o 
 -12   5  15      139.22      154.93      5.61 o 
 -11   5  15       49.94       48.39      2.27 o 
 -10   5  15       71.09       80.06      2.12 o 
  -9   5  15       17.08       17.96      1.02 o 
  -8   5  15       66.90       60.72      2.31 o 
  -7   5  15      207.75      214.26      3.90 o 
  -6   5  15       71.50       63.77      2.67 o 
  -5   5  15       88.72       83.73      3.47 o 
  -4   5  15        3.68        1.90      1.76 o 
  -3   5  15       25.38       20.03      2.94 o 
  -2   5  15       51.83       49.57      3.62 o 
  -1   5  15        2.47       -0.34      2.19 o 
   0   5  15        5.28        1.94      1.70 o 
   1   5  15       10.05       12.73      2.62 o 
 -14   6  15       18.56       15.34      2.90 o 
 -13   6  15        2.11        0.72      1.62 o 
 -12   6  15       13.35       10.81      2.26 o 
 -11   6  15       42.92       44.64      1.98 o 
 -10   6  15       28.16       33.52      3.22 o 
  -9   6  15       45.50       51.18      1.72 o 
  -8   6  15        9.86        8.78      0.70 o 
  -7   6  15        0.04        0.84      1.30 o 
  -6   6  15       21.53       14.11      1.78 o 
  -5   6  15       38.56       42.69      1.55 o 
  -4   6  15       16.49       19.63      2.58 o 
  -3   6  15        2.26        0.95      1.88 o 
  -2   6  15       19.63       19.48      3.14 o 
  -1   6  15        5.03        1.04      2.86 o 
   0   6  15        6.68        5.67      2.44 o 
 -13   7  15        3.88        4.66      2.79 o 
 -12   7  15        6.54        0.81      1.66 o 
 -11   7  15        0.80        2.09      1.54 o 
 -10   7  15       13.92       12.60      4.20 o 
  -9   7  15        5.35        5.46      2.90 o 
  -8   7  15       14.11       11.88      3.02 o 
  -7   7  15        2.09        0.45      1.96 o 
  -6   7  15       15.61       14.06      2.61 o 
  -5   7  15        9.08        9.18      2.90 o 
  -4   7  15        2.09       -0.82      2.63 o 
  -3   7  15        4.64        5.70      2.99 o 
  -2   7  15        5.44        6.38      3.37 o 
  -1   7  15        0.13       -2.23      2.72 o 
 -12   8  15       24.61       30.72      2.74 o 
 -11   8  15       73.25       87.87      5.07 o 
 -10   8  15        6.37        5.75      2.79 o 
  -9   8  15       36.70       39.63      3.37 o 
  -8   8  15        1.31        0.44      2.50 o 
  -7   8  15        7.00        8.14      3.14 o 
  -6   8  15       14.03       12.63      5.64 o 
  -5   8  15       38.82       37.19      3.92 o 
  -4   8  15       11.66       10.70      3.01 o 
  -3   8  15        6.71        8.41      2.79 o 
  -8   9  15        6.14        3.56      3.99 o 
  -7   9  15        4.32        2.59      4.77 o 
  -6   9  15        3.07       -2.97      3.21 o 
 -17   0  16      135.62      148.66      8.17 o 
 -16   0  16       31.21       29.88      3.53 o 
 -15   0  16       60.36       67.21      4.77 o 
 -14   0  16      178.37      181.30      5.10 o 
 -13   0  16       10.92       10.35      4.40 o 
 -12   0  16       28.30       34.00      2.20 o 
 -11   0  16       80.56       78.46      2.53 o 
 -10   0  16       77.25       76.01      3.46 o 
  -9   0  16       27.17       36.05      2.18 o 
  -8   0  16      113.64       99.12      2.52 o 
  -7   0  16       16.65       15.61      1.07 o 
  -6   0  16       25.22       22.37      3.31 o 
  -5   0  16      154.90      154.38      2.40 o 
  -4   0  16       47.69       43.68      1.33 o 
  -3   0  16       33.45       32.60      2.68 o 
  -2   0  16      103.21       91.07      3.37 o 
  -1   0  16       49.50       35.40      2.40 o 
   0   0  16       33.96       35.48      4.94 o 
   1   0  16        0.01       -0.93      3.33 o 
   2   0  16       51.89       62.29      6.41 o 
 -17   1  16       27.96       28.34      3.14 o 
 -16   1  16        2.42        4.46      2.33 o 
 -15   1  16        1.13        2.69      1.79 o 
 -14   1  16        0.00        1.84      1.81 o 
 -13   1  16        2.59        3.25      1.53 o 
 -12   1  16       27.71       23.35      1.67 o 
 -11   1  16       65.30       58.01      2.00 o 
 -10   1  16       31.78       32.40      1.69 o 
  -9   1  16        9.28        9.58      1.20 o 
  -8   1  16       16.80       16.53      1.17 o 
  -7   1  16       13.04       19.51      0.60 o 
  -6   1  16       35.48       44.57      2.17 o 
  -5   1  16       32.41       38.16      1.94 o 
  -4   1  16       71.65       83.91      5.62 o 
  -3   1  16        2.69        4.33      0.83 o 
  -2   1  16        0.10        0.52      1.16 o 
  -1   1  16        1.45       -0.55      1.11 o 
   0   1  16        0.72       -0.75      1.31 o 
   1   1  16        2.14        1.11      1.24 o 
   2   1  16        0.26        1.18      1.62 o 
 -17   2  16      112.65      117.73      4.84 o 
 -16   2  16       31.11       30.52      3.02 o 
 -15   2  16       24.47       25.81      2.49 o 
 -14   2  16       33.13       36.10      2.55 o 
 -13   2  16        4.45        3.83      1.31 o 
 -12   2  16        0.03       -0.81      1.04 o 
 -11   2  16        6.49        7.42      1.04 o 
 -10   2  16      169.18      171.09      3.06 o 
  -9   2  16       30.02       36.46      3.82 o 
  -8   2  16      105.50      103.70      1.45 o 
  -7   2  16      142.32      148.56      2.72 o 
  -6   2  16      109.99      121.41      2.59 o 
  -5   2  16      584.66      624.19      7.98 o 
  -4   2  16       68.42       68.97      2.06 o 
  -3   2  16       20.73       24.88      1.35 o 
  -2   2  16       31.93       41.88      3.63 o 
  -1   2  16        2.83        3.14      1.64 o 
   0   2  16        6.15        5.25      1.84 o 
   1   2  16        0.53        1.01      3.35 o 
   2   2  16       10.11        8.17      1.94 o 
 -16   3  16        6.44        8.89      2.35 o 
 -15   3  16       48.54       50.53      3.79 o 
 -14   3  16        0.04        1.02      1.70 o 
 -13   3  16        0.71        1.87      1.26 o 
 -12   3  16       67.35       51.76      5.04 o 
 -11   3  16       83.75       78.70      3.23 o 
 -10   3  16        4.68        8.00      1.70 o 
  -9   3  16       17.12       19.68      0.88 o 
  -8   3  16        0.04       -0.76      1.29 o 
  -7   3  16        9.37        4.90      1.34 o 
  -6   3  16      266.96      253.20      5.62 o 
  -5   3  16       46.79       48.74      2.85 o 
  -4   3  16       33.50       30.77      1.74 o 
  -3   3  16        8.44       11.05      1.30 o 
  -2   3  16       36.39       31.74      2.70 o 
  -1   3  16        4.01        3.77      1.59 o 
   0   3  16        3.49        4.09      1.64 o 
   1   3  16        0.30        1.91      2.03 o 
 -16   4  16       30.26       41.46      3.55 o 
 -15   4  16       11.25       14.73      2.28 o 
 -14   4  16       29.06       30.86      3.17 o 
 -13   4  16        1.71        3.51      1.36 o 
 -12   4  16       19.16       28.22      2.91 o 
 -11   4  16       12.94       14.87      1.91 o 
 -10   4  16       23.82       22.08      1.77 o 
  -9   4  16       39.59       36.15      3.95 o 
  -8   4  16       74.43       63.51      2.63 o 
  -7   4  16      115.99      113.54      3.08 o 
  -6   4  16      126.01      117.27      3.48 o 
  -5   4  16      126.58      118.02      2.51 o 
  -4   4  16        0.69        2.59      1.79 o 
  -3   4  16       54.02       51.57      1.93 o 
  -2   4  16       17.62        9.52      3.25 o 
  -1   4  16       34.12       35.86      2.93 o 
   0   4  16       31.27       34.67      3.75 o 
   1   4  16        7.92        8.71      4.38 o 
 -15   5  16        6.03        2.16      1.79 o 
 -14   5  16       15.07       10.08      3.28 o 
 -13   5  16        8.02        7.36      2.03 o 
 -12   5  16       89.00       92.92      3.89 o 
 -11   5  16        7.48       10.20      1.38 o 
 -10   5  16        3.26        1.56      0.70 o 
  -9   5  16       10.27       13.73      1.57 o 
  -8   5  16       13.11       16.79      1.44 o 
  -7   5  16        4.41        1.77      1.08 o 
  -6   5  16       49.51       66.80      3.13 o 
  -5   5  16        0.38        2.18      2.30 o 
  -4   5  16       12.13       11.41      1.31 o 
  -3   5  16        5.78       11.10      2.24 o 
  -2   5  16        1.13       -2.68      2.94 o 
  -1   5  16        0.44        2.09      2.12 o 
   0   5  16        0.54        3.66      2.34 o 
 -14   6  16       16.85       19.03      2.28 o 
 -13   6  16       12.77       11.85      2.63 o 
 -12   6  16       34.33       28.90      5.15 o 
 -11   6  16        1.39        3.29      1.10 o 
 -10   6  16        2.37        2.79      1.66 o 
  -9   6  16       26.36       22.82      2.44 o 
  -8   6  16        5.22        2.67      1.70 o 
  -7   6  16        0.97        3.08      1.82 o 
  -6   6  16       14.53       10.22      1.94 o 
  -5   6  16       15.61       20.09      1.55 o 
  -4   6  16       19.62       24.34      2.69 o 
  -3   6  16        1.30        1.33      2.81 o 
  -2   6  16        3.17        2.57      4.39 o 
  -1   6  16        2.48       -0.92      3.19 o 
 -13   7  16       10.89        6.35      1.94 o 
 -12   7  16        0.34        0.12      2.42 o 
 -11   7  16       38.62       31.46      5.36 o 
 -10   7  16        0.01        1.13      3.20 o 
  -9   7  16       20.46       18.83      2.61 o 
  -8   7  16        3.02        2.01      2.17 o 
  -7   7  16        9.45       13.70      2.68 o 
  -6   7  16        0.18        0.05      2.03 o 
  -5   7  16        0.11       -1.42      1.90 o 
  -4   7  16        1.70        1.97      1.95 o 
  -3   7  16        2.46        2.96      2.67 o 
  -2   7  16        0.45        0.00      2.53 o 
 -11   8  16       12.48       16.03      3.05 o 
 -10   8  16        1.13       -2.83      2.83 o 
  -9   8  16        4.41        7.17      3.27 o 
  -8   8  16        0.02       -2.03      2.71 o 
  -7   8  16       19.33       22.26      4.56 o 
  -6   8  16        0.82        4.58      3.29 o 
  -5   8  16       40.32       48.97      7.92 o 
  -4   8  16        3.67        0.95      2.16 o 
 -17   1  17       10.81        8.96      2.77 o 
 -16   1  17       29.25       28.15      2.81 o 
 -15   1  17        2.99        1.40      1.45 o 
 -14   1  17       24.92       22.32      2.95 o 
 -13   1  17        1.01        0.43      1.03 o 
 -12   1  17      104.69      100.07      3.49 o 
 -11   1  17        0.50        2.34      1.44 o 
 -10   1  17        0.76        0.52      1.33 o 
  -9   1  17       68.83       81.72      2.62 o 
  -8   1  17       23.17       22.03      0.85 o 
  -7   1  17      112.61      113.79      1.99 o 
  -6   1  17       93.49       94.75      2.75 o 
  -5   1  17       46.74       50.04      1.32 o 
  -4   1  17       19.02       19.86      1.28 o 
  -3   1  17        0.59       -1.07      1.07 o 
  -2   1  17       35.14       34.11      2.04 o 
  -1   1  17        9.40        6.68      1.42 o 
   0   1  17       21.48       19.81      3.21 o 
   1   1  17       18.67       15.90      3.31 o 
 -16   2  17        0.80       -0.92      2.24 o 
 -15   2  17       13.22       15.93      2.88 o 
 -14   2  17        4.17        4.73      1.72 o 
 -13   2  17        0.30        3.06      1.31 o 
 -12   2  17       45.36       39.51      3.17 o 
 -11   2  17       47.31       47.59      2.36 o 
 -10   2  17       19.78       17.41      1.16 o 
  -9   2  17       21.36       15.01      3.21 o 
  -8   2  17       12.55        9.37      1.35 o 
  -7   2  17        5.26        3.82      1.31 o 
  -6   2  17      136.24      139.21      3.03 o 
  -5   2  17      131.14      140.23      3.31 o 
  -4   2  17       67.79       79.26      2.36 o 
  -3   2  17       12.97       12.01      1.49 o 
  -2   2  17        5.61        5.22      1.84 o 
  -1   2  17        2.26        4.43      1.62 o 
   0   2  17        2.50        3.07      1.77 o 
 -16   3  17       89.08       91.56      5.91 o 
 -15   3  17       28.67       32.00      3.60 o 
 -14   3  17        0.94        1.84      1.46 o 
 -13   3  17       52.75       53.74      1.94 o 
 -12   3  17        1.80        2.43      1.40 o 
 -11   3  17      428.90      432.60      6.56 o 
 -10   3  17       10.38        8.52      0.69 o 
  -9   3  17      232.81      220.10     10.77 o 
  -8   3  17        4.47        4.95      1.33 o 
  -7   3  17       24.44       23.81      2.27 o 
  -6   3  17        1.58       -0.60      1.29 o 
  -5   3  17        0.41       -0.37      1.30 o 
  -4   3  17       39.33       32.92      2.26 o 
  -3   3  17       13.34       13.58      2.16 o 
  -2   3  17        0.04        1.33      2.06 o 
  -1   3  17        8.66        4.72      2.05 o 
   0   3  17       51.70       53.96      6.75 o 
 -16   4  17        0.31        9.98      4.51 o 
 -15   4  17       10.39       11.62      2.91 o 
 -14   4  17        1.19        1.82      1.55 o 
 -13   4  17        4.44        4.54      1.45 o 
 -12   4  17        7.99        5.87      1.24 o 
 -11   4  17      199.81      217.29      4.44 o 
 -10   4  17        2.63        4.40      1.13 o 
  -9   4  17        0.81       -0.20      1.39 o 
  -8   4  17       22.03       22.62      2.34 o 
  -7   4  17       16.80       14.53      1.63 o 
  -6   4  17      179.34      179.26      3.48 o 
  -5   4  17       20.27       26.44      2.64 o 
  -4   4  17       11.38       13.39      1.78 o 
  -3   4  17       22.89       33.12      4.12 o 
  -2   4  17       17.91       16.40      3.51 o 
  -1   4  17        5.09        4.41      3.14 o 
   0   4  17        3.58       10.26      3.23 o 
 -15   5  17        1.65        4.05      2.55 o 
 -14   5  17       32.23       32.53      4.45 o 
 -13   5  17       22.83       15.17      2.14 o 
 -12   5  17       42.80       56.44      4.89 o 
 -11   5  17      129.86      144.80      6.90 o 
 -10   5  17        0.02        1.21      1.53 o 
  -9   5  17      160.83      187.21      7.80 o 
  -8   5  17       30.00       39.08      1.94 o 
  -7   5  17        1.10        2.18      1.53 o 
  -6   5  17        0.87        2.42      1.65 o 
  -5   5  17        0.87       -0.31      1.11 o 
  -4   5  17       35.52       29.32      2.41 o 
  -3   5  17       41.46       50.59      5.86 o 
  -2   5  17       16.94       14.25      5.19 o 
  -1   5  17        9.55       17.55      9.00 o 
 -14   6  17        8.07        7.35      2.18 o 
 -13   6  17        0.86        2.08      1.99 o 
 -12   6  17        0.57       -1.55      3.47 o 
 -11   6  17        0.13       -1.14      1.64 o 
 -10   6  17        5.61        5.87      1.88 o 
  -9   6  17       15.04       12.12      2.03 o 
  -8   6  17        1.79        1.46      1.52 o 
  -7   6  17        0.01        1.51      1.50 o 
  -6   6  17        6.68        6.19      2.76 o 
  -5   6  17        9.89        8.64      2.36 o 
  -4   6  17        1.99        2.27      1.83 o 
  -3   6  17        6.20        8.98      2.17 o 
  -2   6  17        0.33       -1.55      2.56 o 
 -12   7  17        8.56        6.05      3.26 o 
 -11   7  17       40.39       47.95      5.23 o 
 -10   7  17        0.05       -0.54      3.04 o 
  -9   7  17       30.05       21.48      4.27 o 
  -8   7  17        3.98        0.64      3.98 o 
  -7   7  17        0.00        0.22      3.76 o 
  -6   7  17        0.07       -1.26      4.21 o 
  -5   7  17        3.21        2.83      2.33 o 
  -4   7  17        6.19        2.57      2.13 o 
  -9   8  17        0.55       -0.42      2.20 o 
  -8   8  17       19.16       21.33      3.10 o 
  -7   8  17       15.60       15.55      3.27 o 
 -17   0  18       81.79       91.88      7.84 o 
 -16   0  18        2.79        8.08      3.23 o 
 -15   0  18      182.83      166.39      5.22 o 
 -14   0  18        0.03       -0.44      2.02 o 
 -13   0  18        2.84        4.87      2.74 o 
 -12   0  18       16.43       16.86      2.13 o 
 -11   0  18       56.90       57.52      3.63 o 
 -10   0  18       46.58       48.60      2.27 o 
  -9   0  18       26.45       31.07      3.73 o 
  -8   0  18       80.51       74.91      5.04 o 
  -7   0  18       15.39       14.99      1.06 o 
  -6   0  18      145.34      159.25      3.02 o 
  -5   0  18       62.16       56.68      5.04 o 
  -4   0  18        0.19       -1.46      2.92 o 
  -3   0  18       28.06       42.94      4.76 o 
  -2   0  18       20.75       12.25      6.84 o 
  -1   0  18       44.83       64.43      5.27 o 
   0   0  18        4.75       -1.15      6.34 o 
 -16   1  18        0.19       -0.78      1.87 o 
 -15   1  18        0.25       -1.38      1.38 o 
 -14   1  18        3.08        2.61      2.11 o 
 -13   1  18        0.99        2.56      1.21 o 
 -12   1  18       11.87       11.39      1.53 o 
 -11   1  18        9.45       11.46      1.91 o 
 -10   1  18        1.96       -0.56      0.92 o 
  -9   1  18        7.58        5.34      0.84 o 
  -8   1  18        1.62       -0.12      1.89 o 
  -7   1  18       36.58       31.53      2.14 o 
  -6   1  18       27.16       27.80      2.03 o 
  -5   1  18        2.06        3.22      1.22 o 
  -4   1  18       16.31       18.16      1.89 o 
  -3   1  18        7.74        7.61      3.09 o 
  -2   1  18        0.38       -0.66      2.19 o 
  -1   1  18        4.57        3.21      2.13 o 
 -16   2  18       10.31        8.89      2.22 o 
 -15   2  18       65.39       72.01      3.20 o 
 -14   2  18       11.51       11.59      1.89 o 
 -13   2  18       79.38       81.34      2.95 o 
 -12   2  18       85.90       70.78      3.26 o 
 -11   2  18      429.32      407.46      5.04 o 
 -10   2  18      102.15      117.53      2.87 o 
  -9   2  18       28.90       22.07      2.72 o 
  -8   2  18      151.41      145.31      3.87 o 
  -7   2  18       14.06       19.02      2.24 o 
  -6   2  18      104.45       79.81      3.46 o 
  -5   2  18      131.10      137.87      3.35 o 
  -4   2  18       12.78        9.92      1.66 o 
  -3   2  18       22.48       18.34      2.44 o 
  -2   2  18        3.32        5.42      1.33 o 
  -1   2  18        2.91        1.88      2.03 o 
 -16   3  18       28.58       29.20      2.47 o 
 -15   3  18        0.35        0.86      1.41 o 
 -14   3  18        0.44        1.67      1.37 o 
 -13   3  18        5.83        0.45      1.70 o 
 -12   3  18      176.73      149.65      3.13 o 
 -11   3  18       13.68       21.89      2.56 o 
 -10   3  18       27.46       10.18      5.18 o 
  -9   3  18        0.15       -0.18      1.24 o 
  -8   3  18        3.41        4.97      2.39 o 
  -7   3  18       14.40       13.06      1.69 o 
  -6   3  18      122.17      123.12      2.67 o 
  -5   3  18        3.39        8.88      1.66 o 
  -4   3  18        7.95        5.17      1.94 o 
  -3   3  18        1.53        0.46      1.47 o 
  -2   3  18        0.08       -1.86      2.00 o 
  -1   3  18        5.16        3.66      3.07 o 
 -15   4  18        6.22        2.82      1.69 o 
 -14   4  18        1.67        1.24      2.12 o 
 -13   4  18       44.38       44.80      2.56 o 
 -12   4  18        0.15        0.77      1.83 o 
 -11   4  18      137.96      165.77      4.80 o 
 -10   4  18        4.23        4.14      1.52 o 
  -9   4  18       47.29       56.79      3.58 o 
  -8   4  18       62.48       68.48      2.69 o 
  -7   4  18       38.43       34.45      4.28 o 
  -6   4  18       18.11       20.69      1.92 o 
  -5   4  18       10.97       14.86      1.66 o 
  -4   4  18       27.66       35.85      2.34 o 
  -3   4  18        2.72        4.89      2.05 o 
  -2   4  18        7.81        8.48      3.33 o 
 -14   5  18        6.91        5.40      2.43 o 
 -13   5  18        9.82       11.93      4.17 o 
 -12   5  18        1.57        3.08      2.79 o 
 -11   5  18        0.59        0.06      2.49 o 
 -10   5  18        0.43        2.06      1.60 o 
  -9   5  18        5.99        7.30      1.94 o 
  -8   5  18        1.16        0.11      1.53 o 
  -7   5  18        4.17        4.54      1.55 o 
  -6   5  18        5.22        4.14      1.39 o 
  -5   5  18        1.59        2.06      1.58 o 
  -4   5  18        1.20        2.23      1.71 o 
  -3   5  18        0.49        0.90      2.95 o 
 -13   6  18        0.02       -1.96      3.67 o 
 -12   6  18        0.61        4.92      3.08 o 
 -11   6  18       53.00       58.18      3.62 o 
 -10   6  18        6.44        6.34      2.03 o 
  -9   6  18       22.00       17.83      3.62 o 
  -8   6  18       43.06       40.85      6.11 o 
  -7   6  18       16.40       17.16      3.37 o 
  -6   6  18        1.05        0.81      1.92 o 
  -5   6  18        2.60        1.27      2.23 o 
  -4   6  18        1.12       -0.11      2.69 o 
 -11   7  18       27.64       18.75      4.25 o 
 -10   7  18       32.33       50.10     11.35 o 
  -9   7  18       20.85       22.52      2.97 o 
  -8   7  18        1.08        1.84      2.41 o 
  -7   7  18        9.94        9.04      2.79 o 
  -6   7  18        7.78        4.61      2.53 o 
 -16   1  19        3.02        2.56      1.86 o 
 -15   1  19       67.66       72.86      3.95 o 
 -14   1  19       15.21       15.42      1.99 o 
 -13   1  19        1.02        0.17      1.18 o 
 -12   1  19        5.07        3.59      1.46 o 
 -11   1  19       41.71       44.21      2.28 o 
 -10   1  19       92.77       88.09      3.67 o 
  -9   1  19       36.55       37.00      2.49 o 
  -8   1  19       27.08       21.71      1.47 o 
  -7   1  19        0.82        0.02      1.15 o 
  -6   1  19       29.49       35.97      1.74 o 
  -5   1  19       88.84      112.25      5.58 o 
  -4   1  19        0.34       -2.36      2.73 o 
  -3   1  19       25.29       32.26      4.09 o 
  -2   1  19        2.20        5.32      3.22 o 
 -16   2  19       10.60       10.69      2.13 o 
 -15   2  19        6.25        2.52      1.64 o 
 -14   2  19        1.33        0.74      1.26 o 
 -13   2  19       86.03       76.64      2.34 o 
 -12   2  19        1.08       -0.31      1.19 o 
 -11   2  19       70.54       66.40      4.86 o 
 -10   2  19        1.29        2.87      1.50 o 
  -9   2  19        1.31        1.00      1.62 o 
  -8   2  19        3.70        6.50      1.34 o 
  -7   2  19        0.09       -0.85      1.22 o 
  -6   2  19       40.49       44.20      2.56 o 
  -5   2  19        1.02        3.51      1.10 o 
  -4   2  19        2.45        1.62      3.74 o 
  -3   2  19        3.38        4.80      2.73 o 
  -2   2  19        1.96        0.22      6.15 o 
 -15   3  19       11.57       11.26      2.08 o 
 -14   3  19       23.05       19.34      2.08 o 
 -13   3  19        1.22        1.75      1.33 o 
 -12   3  19       27.37       30.68      2.90 o 
 -11   3  19        5.71        4.63      2.96 o 
 -10   3  19      108.27      112.78      4.68 o 
  -9   3  19       26.11       26.54      1.90 o 
  -8   3  19       13.85       13.01      1.89 o 
  -7   3  19       75.40       86.31      3.67 o 
  -6   3  19      103.71       96.64      3.86 o 
  -5   3  19       36.33       43.91      3.05 o 
  -4   3  19       11.37        6.66      1.31 o 
  -3   3  19        6.35        7.26      1.54 o 
 -15   4  19        9.64        5.99      3.00 o 
 -14   4  19       13.25       10.91      4.51 o 
 -13   4  19        1.40       -0.62      2.44 o 
 -12   4  19        1.15       -0.89      3.03 o 
 -11   4  19        2.82        1.71      1.54 o 
 -10   4  19        2.18        3.49      1.67 o 
  -9   4  19       10.87        6.19      2.05 o 
  -8   4  19        8.49        5.99      1.81 o 
  -7   4  19        0.48        0.91      1.36 o 
  -6   4  19       19.05       14.03      2.62 o 
  -5   4  19        7.15        4.97      1.77 o 
  -4   4  19       12.29       10.75      2.11 o 
  -3   4  19        0.04        0.24      1.71 o 
 -14   5  19        7.02        7.72      3.47 o 
 -13   5  19       20.71       18.71      4.55 o 
 -12   5  19       11.32        7.93      5.36 o 
 -11   5  19        0.35        1.30      1.95 o 
 -10   5  19        9.64        5.57      2.07 o 
  -9   5  19        7.07        6.20      2.01 o 
  -8   5  19       45.10       39.94      2.13 o 
  -7   5  19       22.20       19.39      2.08 o 
  -6   5  19        4.62        4.28      2.93 o 
  -5   5  19        7.77        9.38      1.67 o 
  -4   5  19        5.92        3.36      3.45 o 
 -12   6  19       33.18       31.56      7.45 o 
 -11   6  19       13.88       11.84      9.12 o 
 -10   6  19        2.62        1.24      4.07 o 
  -9   6  19        0.35        4.72      3.03 o 
  -8   6  19        0.24       -0.75      2.71 o 
  -7   6  19        0.22        2.39      1.96 o 
  -6   6  19        0.00        0.89      1.84 o 
 -16   0  20       18.47       25.85      2.85 o 
 -15   0  20       15.34       17.64      2.58 o 
 -14   0  20       24.47       32.66      3.05 o 
 -13   0  20        1.45        1.22      2.38 o 
 -12   0  20        4.02        1.46      2.18 o 
 -11   0  20        7.54        7.69      1.10 o 
 -10   0  20       12.61       14.70      3.95 o 
  -9   0  20       27.90       25.49      4.32 o 
  -8   0  20       42.60       63.50      5.44 o 
  -7   0  20        0.54       -0.56      2.86 o 
  -6   0  20        1.32        2.92      3.33 o 
  -5   0  20       48.12       57.38      5.78 o 
  -4   0  20        0.39        1.68      3.42 o 
  -3   0  20       30.58       26.96      5.29 o 
 -16   1  20        4.41        6.82      2.47 o 
 -15   1  20        0.07        3.49      2.69 o 
 -14   1  20        0.23        0.99      1.92 o 
 -13   1  20        4.83        2.65      1.31 o 
 -12   1  20       11.76       12.09      2.34 o 
 -11   1  20        0.72        2.26      1.29 o 
 -10   1  20        1.04        1.78      1.42 o 
  -9   1  20        3.61        1.65      0.92 o 
  -8   1  20        5.06       11.97      2.62 o 
  -7   1  20        1.43        1.31      3.15 o 
  -6   1  20       69.77       89.33      5.58 o 
  -5   1  20        2.71        6.65      3.26 o 
  -4   1  20        0.55        1.75      3.12 o 
  -3   1  20        4.83        7.63      2.90 o 
 -15   2  20        3.52        4.64      1.48 o 
 -14   2  20       54.83       53.54      2.54 o 
 -13   2  20       17.14        9.13      3.49 o 
 -12   2  20       27.91       29.77      4.06 o 
 -11   2  20       17.80       17.03      1.57 o 
 -10   2  20       19.16       23.38      1.87 o 
  -9   2  20       84.07       91.25      2.61 o 
  -8   2  20        9.00        7.40      1.48 o 
  -7   2  20        7.78        8.34      1.44 o 
  -6   2  20        8.72        5.05      2.38 o 
  -5   2  20       32.54       44.12      3.56 o 
  -4   2  20        2.84        3.94      2.45 o 
 -15   3  20       13.58       10.00      3.89 o 
 -14   3  20        4.85       10.27      3.15 o 
 -13   3  20        1.35       -1.78      2.84 o 
 -12   3  20        3.14        3.12      4.21 o 
 -11   3  20       17.90       14.41      2.34 o 
 -10   3  20        5.78        0.79      2.22 o 
  -9   3  20        1.26        0.17      1.90 o 
  -8   3  20        0.48        0.32      1.93 o 
  -7   3  20       10.05        9.40      1.84 o 
  -6   3  20       30.72       24.86      3.90 o 
  -5   3  20        0.05       -0.71      1.79 o 
  -4   3  20        3.54        4.85      2.42 o 
 -14   4  20       19.69       20.64      3.76 o 
 -13   4  20       11.11       10.49      3.12 o 
 -12   4  20       43.25       29.28     13.83 o 
 -11   4  20      156.50      161.15      7.53 o 
 -10   4  20        0.00       -2.16      2.16 o 
  -9   4  20       39.52       45.85      7.47 o 
  -8   4  20        0.43        3.63      1.93 o 
  -7   4  20        0.07       -1.35      1.35 o 
  -6   4  20        0.45        0.77      1.37 o 
  -5   4  20        1.16        1.72      1.48 o 
 -13   5  20        0.96        3.25      3.77 o 
 -12   5  20        0.65        4.33      2.57 o 
 -11   5  20       17.16       16.22      2.66 o 
 -10   5  20        4.46       11.31      7.57 o 
  -9   5  20        0.08        6.33      2.27 o 
  -8   5  20        1.67        2.46      2.02 o 
  -7   5  20        0.00        1.82      1.60 o 
  -6   5  20        0.13       -0.24      1.81 o 
 -15   1  21       15.91       18.91      5.42 o 
 -14   1  21        0.55        1.46      4.72 o 
 -13   1  21       27.11       34.51      3.13 o 
 -12   1  21       10.32        4.30      1.88 o 
  -7   1  21        1.96        5.20      3.09 o 
  -6   1  21        0.57       -1.79      2.92 o 
  -5   1  21        5.63        7.52      4.40 o 
 -14   2  21       14.08       15.63      3.98 o 
 -13   2  21        1.31        1.90      3.31 o 
 -12   2  21       11.32        9.69      1.80 o 
 -11   2  21        0.95        0.23      2.77 o 
 -10   2  21        1.16        1.88      1.91 o 
  -7   2  21        5.87        0.81      3.87 o 
  -6   2  21       65.40       71.79      7.25 o 
  -5   2  21        1.17       -3.55      4.49 o 
 -14   3  21        4.20       -0.06      2.92 o 
 -13   3  21       77.00       73.39     12.54 o 
 -12   3  21       34.03       22.75      2.77 o 
 -11   3  21       79.59       79.23      4.63 o 
 -10   3  21       13.06       11.05      1.85 o 
  -9   3  21       16.63       16.08      2.17 o 
  -8   3  21       36.62       31.76      1.91 o 
  -7   3  21        1.65        8.11      2.98 o 
  -6   3  21        2.99        1.06      2.40 o 
 -13   4  21        1.28        3.84      3.24 o 
 -12   4  21       13.56        9.01      3.22 o 
 -11   4  21        0.02        1.14      2.68 o 
 -10   4  21        1.75        3.65      1.87 o 
  -9   4  21        4.26        3.30      1.73 o 
  -8   4  21        1.91        2.50      1.78 o 
  -7   4  21        0.49        0.26      1.49 o 
  -7   0  22        0.18       -2.21      3.64 o 
 -14   1  22        3.64        6.00      2.92 o 
  -8   1  22        0.00        3.67      5.90 o 
  -7   1  22        2.26        2.61      4.37 o 
 -13   2  22       14.85        2.54      7.21 o 
 -12   2  22        6.03        7.16      2.60 o 
  -8   2  22       20.25       12.62      3.67 o 
 -12   3  22       12.04        5.71      2.57 o 
 -11   3  22        0.39        3.72      2.35 o 
                                                 
